# Supplementary material for: Genome-Wide Analysis of Gene Expression in Primate Taste Buds Reveals Links to Diverse Processes
Source: PLoS One. 2009 Jul 28;4(7):e6395. doi: 10.1371/journal.pone.0006395 (PMC2712080; doi:10.1371/journal.pone.0006395)
Supplement: Table S1 — Microarray sample information. (0.02 MB XLS) [file pone.0006395.s002.xls]

## Sheet: Suppl Table 1
Supplementary Table 1. Microarray sample information.
Experiment	Macaque ID	Gender	Age (yrs)	LCM cells	Sample	Affymetrix array	% Present	Array bkgd	Array QC (Pass/Fail)	log (Intensity)/ log (Background)
1	27311	Female	4	4820	FG TB	Rhesus macaque genome array	33.8	39	pass	1.356
1	27311	Female	4	5277	LE	Rhesus macaque genome array	29.9	42	pass	1.339
1	18343	Female	3	4950	FG TB	Rhesus macaque genome array	40.7	36	pass	1.466
1	18343	Female	3	4698	LE	Rhesus macaque genome array	25.5	34	pass	1.407
1	22419	Male	3.8	4760	FG TB	Rhesus macaque genome array	45.6	35	pass	1.454
1	22419	Male	3.8	4698	LE	Rhesus macaque genome array	29.3	31	pass	1.39
1	35141	Male	2.6	6280	FG TB	Rhesus macaque genome array	44.2	42	pass	1.378
1	35141	Male	2.6	6436	LE	Rhesus macaque genome array	32.3	63	pass	1.357
1	11346	Female	3	5230	FG TB	Rhesus macaque genome array	43.7	36	pass	1.464
1	11346	Female	3	5258	LE	Rhesus macaque genome array	32.1	34	pass	1.431
1	3282	Female	4.5	5210	FG TB	Rhesus macaque genome array	39	32	pass	1.494
1	3282	Female	4.5	5263	LE	Rhesus macaque genome array	37.7	34	pass	1.474
1	27311	Female	4	5610	CV TB	Rhesus macaque genome array	33.1	31	pass	1.387
1	27311	Female	4	5665	LE	Rhesus macaque genome array	27.7	33	pass	1.422
1	18343	Female	3	5580	CV TB	Rhesus macaque genome array	39	34	pass	1.428
1	18343	Female	3	5671	LE	Rhesus macaque genome array	37.9	33	pass	1.457
1	22419	Male	3.8	5630	CV TB	Rhesus macaque genome array	38.2	36	pass	1.413
1	22419	Male	3.8	5632	LE	Rhesus macaque genome array	38.1	39	pass	1.445
1	35141	Male	2.6	5590	CV TB	Rhesus macaque genome array	39.8	37	pass	1.436
1	35141	Male	2.6	5609	LE	Rhesus macaque genome array	35.7	37	pass	1.458
2	26610 / 22472 (80%/20%)	Male/Female	3	5135	CV Top	Rhesus macaque genome array	49.2	31	pass	1.656
2	26610 / 22472 (80%/20%)	Male/Female	3	5145	CV Bottom	Rhesus macaque genome array	51.4	32	pass	1.691
2	22472	Female	3	5485	CV Top	Rhesus macaque genome array	55.4	31	pass	1.795
2	22472	Female	3	5475	CV Bottom	Rhesus macaque genome array	53.7	31	pass	1.746
2	OO834	Female	3	5890	CV Top	Rhesus macaque genome array	55.7	34	pass	1.813
2	OO834	Female	3	5895	CV Bottom	Rhesus macaque genome array	44	29	pass	1.722
2	26231	Female	3	5065	CV Top	Rhesus macaque genome array	51.1	30	pass	1.782
2	26231	Female	3	5065	CV Bottom	Rhesus macaque genome array	55.3	32	pass	1.67
							Mean % present	SD
						Experiment 1	36.165	5.58148
						Experiment 2	51.975	4.00062
						ALL	40.6821	8.88665
