# Supplementary material for: Genome-Wide Analysis of Gene Expression in Primate Taste Buds Reveals Links to Diverse Processes
Source: PLoS One. 2009 Jul 28;4(7):e6395. doi: 10.1371/journal.pone.0006395 (PMC2712080; doi:10.1371/journal.pone.0006395)
Supplement: Table S2 — Macaque taste bud gene expression database of 2,382 genes. (0.74 MB XLS) [file pone.0006395.s003.xls]

## Sheet: Sheet1
Supplementary Table 2. Taste bud gene expression database of 2382 genes.
Probe Set ID	Gene Title	Gene Symbol	CV vs LE ratio	CV vs LE p value	FG vs LE ratio	FG vs LE p value	FG vs CV ratio	FG vs CV p value	CVT vs CVB ratio	CVT vs CVB p value	Location	Function
MmuSTS.1894.1.S1_at	chemokine (C-X-C motif) ligand 14	CXCL14	791.21	0.0005	687.83	0	1.15031	0.129025	1.21953	0.0688897	Secreted	Immune
MmugDNA.27218.1.S1_at	taste receptor, type 2, member 14	TAS2R14	609.11	0.001	135.57	0.0523	4.49294	0.000177613	2.14461	0.00348417	TM	Taste
MmugDNA.34701.1.S1_at	solute carrier family 35, member F1	SLC35F1	555.4	0.0132	335.32	0.0013	1.65632	0.124818	2.63247	0.119022	TM	Transporter
MmugDNA.27474.1.S1_at	Phosphodiesterase 1C, calmodulin-dependent 70kDa	PDE1C	407.06	0.0016	258.89	0.0012	1.57234	0.0253267	4.37246	0.000589314	Intracellular	Enzyme
MmugDNA.30331.1.S1_at	multiple C2 domains, transmembrane 1	MCTP1	361.7	0.0005	362.4	0.0049	0.998056	0.993145	3.23128	0.0015413	TM	Multi-TM
MmugDNA.36083.1.S1_at	SATB homeobox 2	SATB2	350.89	0.0022	460.88	0.0003	0.761355	0.112789	2.17671	0.00337127	Nuclear	Development
MmugDNA.27675.1.S1_at	matrix metallopeptidase 7 (matrilysin, uterine)	MMP7	347.81	0.0004	93.73	0.0035	3.71076	2.01126e-05	2.98043	0.000910878	Secreted	Enzyme
MmugDNA.27564.1.S1_at	guanine nucleotide binding protein, alpha transducing 3	GNAT3	343.7	0.001	594.38	0.0002	0.578253	0.0087421	2.72917	0.00808669	Intracellular	Taste
MmuSTS.3996.1.S1_s_at	transforming growth factor, beta 2	TGFB2	297.83	0.0143	337.72	0.0001	0.881867	0.569303	1.27211	0.190777	Secreted	Growth factor
MmugDNA.29304.1.S1_at	GDNF family receptor alpha 3	GFRA3	283.19	0.0006	128.28	0.0002	2.20758	0.000579246	1.58111	0.111067	GPI	Neuronal
MmugDNA.14045.1.S1_at	advillin	AVIL	253.86	0.0007	236.73	0	1.07236	0.494715	2.42218	0.00011904	Intracellular	Neuronal
MmugDNA.39573.1.S1_s_at	zinc finger protein 483	ZNF483	241.48	0.0002	172.58	0.0001	1.39924	0.0061462	3.21666	2.12787e-05	Nuclear	Transcription factor
MmuSTS.2752.1.S1_at	secretogranin V (7B2 protein)	SCG5	232.49	0.0006	268.98	0	0.864334	0.0854405	1.71905	0.00564932	Intracellular	Protein processing
MmuSTS.1385.1.S1_at	potassium voltage-gated channel, Isk-related family, member 3	KCNE3	209.75	0.0012	207.78	0	1.00949	0.931747	1.30317	0.336542	TM	Channel
MmuSTS.2060.1.S1_at	phospholipase C, delta 4	PLCD4	198.78	0.0014	150.45	0	1.32122	0.0591258	1.01192	0.958707	Intracellular	Signaling
MmugDNA.14815.1.S1_at	calpain 9	CAPN9	186.88	0.01	72.08	0.0382	2.59264	0.0279269	0.997211	0.992042	Secreted	Enzyme
MmuSTS.3159.1.S1_at	achaete-scute complex-like 1	ASCL1	175.65	0.001	155.26	0.0001	1.13136	0.309792	1.41423	0.173085	Nuclear	Sensory
MmuSTS.1273.1.S1_at	doublecortin-like kinase 1	DCLK1	174.67	0.0504	322.2	0.0001	0.542109	0.0663563	2.37261	0.0682416	Intracellular	Structural
MmugDNA.34112.1.S1_at	Hypothetical protein LOC644139	LOC644139	172.97	0.0037	138.54	0.0025	1.24849	0.315749	1.90814	0.0123815	TM	Multi-TM
MmugDNA.40274.1.S1_at	synaptotagmin I	SYT1	169.15	0.012	207.58	0.0001	0.81483	0.322061	1.37593	0.0957853	Vesicular	neuronal
MmugDNA.684.1.S1_at	collagen, type IX, alpha 2	COL9A2	168.29	0.0032	92.37	0.0004	1.82199	0.0185053	2.42279	0.0438109	Intracellular	Structural
MmugDNA.4061.1.S1_at	insulin-like growth factor 1 (somatomedin C)	IGF1	166.57	0.000417363	65.977	0.00067476	2.52466	0.000105493	1.38538	0.0779429	Secreted	Growth factor
MmuSTS.2368.1.S1_at	sodium channel, voltage-gated, type III, alpha	SCN3A	165.54	0.0137	362.09	0.0001	0.457188	0.00251363	1.76048	0.0536963	TM	Channel
MmugDNA.34676.1.S1_at	carboxypeptidase E	CPE	165.51	0.0007	154.83	0	1.06899	0.427445	1.55205	0.0108467	Intracellular	Enzyme
MmugDNA.16897.1.S1_x_at	guanine nucleotide binding protein (G protein), gamma 13	GNG13	164.52	0.0024	159.55	0	1.03114	0.811157	1.80798	0.00890179	Intracellular	Taste
MmugDNA.14462.1.S1_at	protein tyrosine phosphatase, receptor type, D	PTPRD	162.46	0.012	86.01	0.0361	1.8887	0.108353	1.46935	0.038103	TM	Neuronal
MmunewRS.297.1.S1_at	taste receptor, type 2, member 55	TAS2R55	151.5	0.0019	107.25	0.0005	1.41262	0.0589433	3.478	0.000308063	TM	Taste
MmugDNA.8447.1.S1_at	neurexin 3	NRXN3	141.19	0.0131	145.72	0	0.96887	0.880391	2.67777	2.01545e-05	TM	Neuronal
MmugDNA.3555.1.S1_at	KIAA1324	KIAA1324	137.69	0.0066	159.38	0.0003	0.863956	0.448557	2.19687	0.0621225	TM	Unknown
MmugDNA.29427.1.S1_at	hypothetical protein LOC253012	LOC253012	136.25	0.0009	88.86	0.0003	1.53331	0.0101941	2.70497	0.00354888	TM	Unknown
MmugDNA.31842.1.S1_s_at	TOX high mobility group box family member 3	TOX3	135.4	0.0035	133.81	0.0004	1.01187	0.945701	1.93251	0.0318415	Nuclear	DNA binding
MmugDNA.6958.1.S1_at	Transcribed locus, weakly similar to XP_518970.1 similar to GLCCI1 protein [Pan troglodytes]	Hs.164557	134.92	0.1653	11.53	0.0683	11.7031	0.190989	2.24934	0.0873986	N/A	Non-coding
MmugDNA.341.1.S1_at	tubulin, beta 2B	TUBB2B	132.98	0.0001	101.23	0	1.3136	0.00081997	0.989999	0.927016	Intracellular	Structural
MmuSTS.364.1.S1_at	neuronal cell adhesion molecule	NRCAM	129.85	0.0007	196.13	0.0001	0.662086	0.00711166	2.06174	0.000757789	TM	Neuronal
MmugDNA.8498.1.S1_at	espin	ESPN	126.82	0.0014	106.23	0.0001	1.19382	0.183423	1.51045	0.151991	Intracellular	Sensory
MmuSTS.1855.1.S1_at	cadherin 2, type 1	CDH2	125.14	0.002	146.3	0.0022	0.855364	0.474197	3.05622	0.0100078	TM	Neuronal
MmuSTS.2058.1.S1_at	phospholipase C, beta 2	PLCB2	120.34	0.0001	87.76	0	1.37121	0.000832606	1.46931	0.000174961	Intracellular	Taste
MmuSTS.3091.1.S1_at	LR8 protein	LR8	119.37	0.0152	69.18	0.0018	1.72543	0.12082	1.71817	0.0543508	TM	Receptor
MmugDNA.12264.1.S1_at	keratin 20	KRT20	115.35	0.0064	251.75	0.0001	0.458204	0.000860387	1.77383	0.0330292	Intracellular	Structural
MmugDNA.38238.1.S1_at	stearoyl-CoA desaturase 5	SCD5	114.62	0.0048	158.45	0.0001	0.723375	0.0719663	2.14548	0.00722578	Intracellular	Enzyme
MmugDNA.12780.1.S1_at	BMX non-receptor tyrosine kinase	BMX	112.86	0.0008	22.67	0.0045	4.97918	0.000189713	3.7176	0.000773454	Intracellular	Enzyme
MmugDNA.11987.1.S1_at	disabled homolog 1 (Drosophila)	DAB1	107.22	0.0099	49.59	0.0032	2.1619	0.0403026	1.54754	0.281364	Intracellular	Neuronal
MmugDNA.4152.1.S1_at	esophageal cancer related gene 4 protein	ECRG4	104.7	0.0006	82.21	0.0001	1.27361	0.0417244	3.23422	0.00845256	Secreted	Unknown
MmugDNA.28336.1.S1_at	Potassium voltage-gated channel, subfamily H (eag-related), member 7	KCNH7	103.23	0.0082	69.05	0.0162	1.4949	0.211333	1.72396	0.0727097	TM	Channel
MmugDNA.31684.1.S1_at	family with sequence similarity 26, member A	FAM26A	103.17	0.0036	68.02	0.0001	1.51685	0.0558567	3.37568	0.0220831	TM	Multi-TM
MmugDNA.15587.1.S1_at	guanine nucleotide binding protein (G protein), beta polypeptide 3	GNB3	102.92	0.0121	105.13	0	0.978987	0.915954	1.91703	0.00826179	Intracellular	Taste
MmugDNA.1335.1.S1_at	CKLF-like MARVEL transmembrane domain containing 2	CMTM2	100.21	0.0005	19.93	0.0006	5.02739	0.000270469	1.99695	0.0212112	TM	Multi-TM
MmuSTS.4436.1.S1_at	solute carrier family 26, member 7	SLC26A7	99.68	0.0034	7.58	0.0456	13.1531	0.00326776	4.14131	0.00044655	TM	Transporter
MmugDNA.21742.1.S1_at	Possibly opioid receptor, delta 1	OPRD1	98.36	0.0005	117.82	0.0004	0.834885	0.233645	0.845695	0.471304	TM	Neuronal
MmugDNA.5070.1.S1_at	transmembrane protein 163	TMEM163	97.57	0.0034	147.69	0.0001	0.660654	0.0231177	2.06603	0.0621517	TM	Multi-TM
MmugDNA.39970.1.S1_at	lin-7 homolog A (C. elegans)	LIN7A	96.48	0.0008	97.54	0	0.989061	0.917463	1.21026	0.27938	Intracellular	Vesicular
MmuSTS.2760.1.S1_at	insulinoma-associated 1	INSM1	95.53	0.0016	222.59	0	0.429168	3.53847e-05	1.45794	0.182761	Nuclear	Stem cell
MmugDNA.6213.1.S1_at	phosphatidylinositol transfer protein, cytoplasmic 1	PITPNC1	95.45	0.0007	115.4	0.0001	0.827074	0.153425	2.67592	0.00261237	Intracellular	Transporter
MmugDNA.563.1.S1_at	leucine rich repeat neuronal 3	LRRN3	94.71	0.0529	41.13	0.036	2.30243	0.177214	3.17298	0.00490677	TM	Neuronal
MmugDNA.39180.1.S1_at	janus kinase and microtubule interacting protein 2	JAKMIP2	94.05	0.0086	121.61	0.0019	0.773406	0.30692	1.78896	0.0399237	Intracellular	Neuronal
MmugDNA.17977.1.S1_at	neurexin 1	NRXN1	90.11	0.0062	84.61	0.0002	1.06498	0.73525	3.98628	0.00121316	TM	Cell adhesion
MmugDNA.8677.1.S1_at	protocadherin 19	PCDH19	88.47	0.0003	85.52	0.0005	1.03449	0.806473	1.78424	0.0162183	TM	Cell adhesion
MmuSTS.1438.1.S1_at	lymphoid enhancer-binding factor 1	LEF1	86.1	0.0023	44.66	0.0008	1.92785	0.0084111	1.09648	0.646225	Nuclear	Development
MmugDNA.13543.1.S1_at	Prospero-related homeobox 1	PROX1	86	0.0285	228.44	0.0002	0.376488	0.0022034	2.46976	0.0138266	Nuclear	Stem cell
MmugDNA.6.1.S1_at	secretogranin III	SCG3	85.48	0.0199	65.59	0.001	1.30319	0.386856	2.65907	0.00341989	Intracellular	Trafficking
MmugDNA.4751.1.S1_at	Family with sequence similarity 49, member A	FAM49A	84.54	0.0029	51.07	0.0025	1.65537	0.0340181	4.37421	0.00152834	Intracellular	Unknown
MmugDNA.3757.1.S1_at	EPH receptor A7	EPHA7	84.29	0.0085	84.7	0.0023	0.995133	0.983949	1.20073	0.220202	TM	Receptor
MmuSTS.1706.1.S1_at	ATP-binding cassette, sub-family A (ABC1), member 13	ABCA13	83.94	0.0073	78.52	0.0003	1.06902	0.737737	2.27888	0.0210706	TM	Transporter
MmuSTS.3819.1.S1_at	BMP and activin membrane-bound inhibitor homolog (Xenopus laevis	BAMBI	82.89	0.0143	122.23	0	0.678147	0.083725	1.29815	0.153573	TM	Receptor
MmugDNA.36968.1.S1_at	microsomal triglyceride transfer protein	MTTP	82.73	0.0669	63.93	0.0007	1.29413	0.571733	4.83535	0.0693607	Intracellular	Transporter
MmugDNA.1935.1.S1_at	Sonic hedgehog homolog (Drosophila)	SHH	79.67	0.0011	129.5	0	0.61519	0.00108674	1.02362	0.928487	Secreted	Stem cell
MmuSTS.106.1.S1_at	A kinase (PRKA) anchor protein (gravin) 12	AKAP12	79.2	0.0192	29.8	0.0223	2.65741	0.0529907	3.43413	0.0441343	Intracellular	Structural
MmugDNA.35867.1.S1_at	fibronectin leucine rich transmembrane protein 3	FLRT3	78.68	0.0005	44.1	0.0006	1.78424	0.00171729	2.73546	0.00736003	TM	Signaling
MmugDNA.13523.1.S1_at	FERM, RhoGEF (ARHGEF) and pleckstrin domain protein 1 (chondrocyte-derived)	FARP1	78.17	0.0017	43.41	0.0018	1.80051	0.00931725	0.974161	0.86755	Intracellular	Structural
MmugDNA.30904.1.S1_at	diacylglycerol kinase kappa	DGKK	76.83	0.0072	46.1	0.0083	1.66655	0.0912087	2.71491	0.0140642	Intracellular	Enzyme
MmugDNA.15062.1.S1_at	cysteine dioxygenase, type I	CDO1	75.96	0.0007	13.83	0.0013	5.49161	0.000369899	1.21817	0.233393	Intracellular	Enzyme
MmugDNA.29792.1.S1_s_at	glucosaminyl (N-acetyl) transferase 2, I-branching enzyme (I blood group)	GCNT2	75.5	0.0029	66.26	0.0002	1.13946	0.417547	2.77743	0.0131821	ER/golgi	Enzyme
MmuSTS.2844.1.S1_at	SWI/SNF related, matrix associated, actin dependent regulator of, hromatin, subfamily a, member 1	SMARCA1	74.05	0.0016	51.37	0	1.44149	0.0332825	1.62132	0.0149169	Nuclear	DNA binding
MmugDNA.29766.1.S1_at	axin 2 (conductin, axil)	AXIN2	72.25	0.0001	89.76	0.0001	0.804988	0.0932702	1.25213	0.225884	Intracellular	Signaling
MmugDNA.12557.1.S1_at	chromosome 6 open reading frame 15	C6orf15	71.98	0	46.88	0	1.53535	2.54438e-07	1.08832	0.0855617	TM	Taste
MmugDNA.11191.1.S1_at	chromosome 21 open reading frame 91	C21ORF9	71.67	0.0037	36.33	0.0126	1.97295	0.0236831	2.28875	0.101382	N/A	Non-coding
MmuSTS.3572.1.S1_at	Coronin, actin binding protein, 2B	CORO2B	71.21	0.0245	94.34	0	0.754816	0.265384	2.01111	0.00930562	Intracellular	Neuronal
MmugDNA.40626.1.S1_at	leucine-rich repeat-containing G protein-coupled receptor 5	LGR5	70.59	0.0851	2.1	0.3568	33.6238	0.088052	3.09774	0.0850678	TM	Receptor
MmugDNA.26035.1.S1_at	hypothetical protein LOC283713	LOC283713	70.19	0.0259	27.77	0.0019	2.52743	0.081781	1.02635	0.938766	Intracellular	Enzyme
MmugDNA.22116.1.S1_at	neurotensin	NTS	68.67	0.0438	36.87	0.0218	1.86268	0.226661	0.393021	0.0533562	Secreted	Growth factor
MmugDNA.26496.1.S1_at	latrophilin 3	LPHN3	67.33	0.0435	85.74	0.0046	0.785237	0.505913	2.39314	0.0501367	TM	Receptor
MmugDNA.32391.1.S1_at	hepatocellular carcinoma-associated antigen 112	HCA112	67.07	0.0205	57.87	0.0001	1.159	0.585548	2.76682	0.00158607	TM	Multi-TM
MmugDNA.8741.1.S1_at	suppression of tumorigenicity 18 (breast carcinoma) (zinc finger protein)	ST18	67.04	0.0147	64.79	0	1.0347	0.875958	1.72449	0.0989655	Nuclear	Transcription factor
MmugDNA.42433.1.S1_at	canopy 1 homolog (zebrafish)	CYPN1	65.44	0.0162	59.46	0.0021	1.10059	0.729552	7.08567	0.00516617	TM	Signaling
MmuSTS.4036.1.S1_at	transmembrane 4 superfamily member 2	TM4SF2	65.32	0.0156	9.48	0.0348	6.89325	0.0200984	1.42044	0.113664	TM	Multi-TM
MmuSTS.1309.1.S1_at	doublesex and mab-3 related transcription factor 2	DMRT2	64.72	0.0068	52.92	0.0002	1.22308	0.330039	2.16584	0.0656371	Nuclear	Development
MmugDNA.6931.1.S1_at	tetraspanin 8	TSPAN8	64.06	0.0036	47.96	0.0005	1.3356	0.140058	1.34563	0.122071	TM	Multi-TM
MmuSTS.1368.1.S1_at	aryl hydrocarbon receptor nuclear translocator 2	ARNT2	64.02	0.0126	80.3	0.0041	0.797213	0.4335	1.46285	0.0996955	Nuclear	Neuronal
MmuSTS.2512.1.S1_at	hairy/enhancer-of-split related with YRPW motif 1	HEY1	61.48	0.0008	65.2	0.0001	0.942868	0.628432	1.08623	0.536061	Nuclear	Transcription factor
MmugDNA.12772.1.S1_at	LY6/PLAUR domain containing 6	LYPD6	61.46	0.0932	116.23	0.0056	0.528787	0.159955	1.22794	0.585078	Secreted	Unknown
MmugDNA.30285.1.S1_at	chromosome 1 open reading frame 115	C1orf115	60.97	0.0128	49.21	0.0026	1.23903	0.43712	0.651301	0.133914	TM	Unknown
MmugDNA.13656.1.S1_at	Sine oculis homeobox homolog 1 (Drosophila)	SIX1	60.92	0.0044	48.46	0.0009	1.25726	0.265516	5.08265	0.00357212	Nuclear	Development
MmugDNA.2755.1.S1_at	contactin 4	CNTN4	59.31	0.0222	59.97	0.0029	0.988955	0.970528	1.30181	0.51456	GPI	Sensory
MmugDNA.30971.1.S1_at	chemokine (C-C motif) ligand 14 /// chemokine (C-C motif) ligand 15	CCL14 /// CCL15	58.68	0.0114	26.76	0.0022	2.19307	0.0461976	1.47329	0.256682	Secreted	Immune
MmugDNA.14009.1.S1_s_at	trophoblast glycoprotein	TPBG	57.87	0.0008	37.29	0	1.55159	0.00713315	2.02854	0.00141017	TM	Stem cell
MmugDNA.15109.1.S1_s_at	carboxyl ester lipase (bile salt-stimulated lipase)	CEL	57.78	0.0068	56.8	0.0031	1.01726	0.944084	6.31885	0.0134591	Secreted	Lipid metabolism
MmugDNA.17057.1.S1_at	tumor suppressor candidate 3	TUSC3	57.62	0.0048	42.82	0.0015	1.34567	0.183411	4.10179	0.00738785	TM	Enzyme
MmugDNA.15032.1.S1_at	v-erb-a erythroblastic leukemia viral oncogene homolog 4 (avian)	ERBB4	57.07	0.0188	1.8	0.2843	31.6993	0.0193674	1.21814	0.740927	TM	Receptor
MmugDNA.26513.1.S1_at	peroxisomal biogenesis factor 5-like	PEX5L	56.91	0.0212	19.28	0.0184	2.95229	0.0498015	2.00206	0.0208478	Intracellular	Protein trafficking
MmugDNA.39065.1.S1_at	SH2 domain containing 6	SH2D6	56.63	0.0067	41.51	0	1.36428	0.163638	2.16126	0.00702084	Intracellular	Signaling
MmugDNA.33133.1.S1_at	hypothetical protein LOC285556	LOC285556	55.75	0.0254	40.51	0.0065	1.37607	0.37705	3.53495	0.0232006	Intracellular	Unknown
MmuSTS.1930.1.S1_at	myelin expression factor 2	MYEF2	55.51	0.0459	21.36	0.0689	2.59907	0.131663	0.952578	0.797281	Nuclear	Transcription factor
MmugDNA.5051.1.S1_at	cell division cycle associated 7-like	CDCA7L	54.94	0.0008	43.25	0.0002	1.27029	0.0862817	0.854912	0.415978	Nuclear	Gene expression
MmuSTS.3669.1.S1_at	Eyes absent homolog 1 (Drosophila)	EYA1	54.91	0.0015	54	0.0033	1.01682	0.937377	2.71469	0.00441083	Nuclear	Sensory
MmugDNA.36979.1.S1_at	SLIT and NTRK-like family, member 6	SLITRK6	54.77	0.0003	56.97	0	0.961415	0.657854	1.9011	0.0074455	TM	Sensory
MmugDNA.3538.1.S1_at	regulating synaptic membrane exocytosis 2	RIMS2	54.04	0	17	0.0033	3.17873	3.23986e-05	2.16105	0.0523483	Intracellular	Neuronal
MmugDNA.25457.1.S1_at	Male sterility domain containing 1	MLSTD1	53.88	0.0181	29.01	0.0023	1.85753	0.109255	3.52751	0.0158083	Peroxisomal	Enzyme
MmugDNA.2750.1.S1_at	Neural cell adhesion molecule 1	NCAM1	53.6	0.0383	63.56	0.0015	0.843396	0.598606	3.31618	0.0479993	TM	Stem cell
MmugDNA.13925.1.S1_at	abl interactor 2	ABI2	53.54	0.0045	53.96	0.0002	0.992121	0.963185	1.43052	0.190008	Intracellular	Structural
MmugDNA.36135.1.S1_at	Neuropilin 2	NRP2	53.47	0.0347	31.29	0.0057	1.7088	0.225688	2.49133	0.00129993	TM	Receptor
MmugDNA.22799.1.S1_at	leucine rich repeat containing 7	LRRC7	53.01	0.0862	50.8	0.0008	1.04352	0.924423	3.92797	0.0821955	Intracellular	Unknown
MmugDNA.43055.1.S1_at	mutS homolog 5 (E. coli)	MSH5	52.09	0.015	65.27	0.0004	0.798	0.342201	1.63703	0.134182	Nuclear	DNA repair/replication
MmugDNA.20743.1.S1_at	Fraser syndrome 1	FRAS1	52.08	0.0432	90.51	0	0.575379	0.0780941	1.61876	0.229049	Secreted	ECM
MmugDNA.4336.1.S1_at	solute carrier family 7 (cationic amino acid transporter, y+ system), member 1	SLC7A1	51.97	0.0231	49.9	0.0017	1.04164	0.889383	1.97609	0.232482	TM	Transporter
MmugDNA.1648.1.S1_at	fibroblast growth factor receptor 1 (fms-related tyrosine kinase 2, Pfeiffer syndrome)	FGFR1	51.95	0.0027	84.32	0	0.616031	0.00467248	1.15137	0.667677	TM	Signaling
MmugDNA.9186.1.S1_at	bone morphogenetic protein receptor type IB	BMPR1B	51.74	0.078	0.84	0.2968	61.9045	0.0774563	1.69252	0.21888	TM	Receptor
MmuSTS.4419.1.S1_at	FXYD domain containing ion transport regulator 6	FXYD6	51.19	0.0044	74.06	0	0.691191	0.0356406	3.1034	0.0132117	TM	Transporter
MmuSTS.690.1.S1_at	interleukin 8	IL8	51.12	0.1636	246.79	0.0017	0.207124	0.00394576	0.763273	0.688586	Secreted	Immune
MmugDNA.5602.1.S1_at	Splicing factor, arginine/serine-rich 1 (splicing factor 2, alternate splicing factor)	SFRS2	50.93	0.0586	21.55	0.0022	2.36339	0.177101	1.01206	0.959788	Intracellular	RNA processing
MmugDNA.38184.1.S1_at	UDP-Gal:betaGlcNAc beta 1,4- galactosyltransferase, polypeptide 6	B4GALT6	50.92	0.0185	48.54	0.0055	1.04904	0.876342	2.1071	0.00837322	Intracellular	Enzyme
MmunewRS.972.1.S1_at	glutamate decarboxylase-like 1	GADL1	50.7	0.0165	30.86	0.0076	1.64299	0.161029	3.66364	0.00783456	Intracellular	Enzyme
MmugDNA.5134.1.S1_at	thrombospondin 4	THBS4	50.22	0.0088	9.82	0.0001	5.11585	0.014768	5.39214	0.00345363	Secreted	ECM
MmuSTS.1730.1.S1_at	ral guanine nucleotide dissociation stimulator-like 3	RGL3	49.87	0.0023	62.85	0.0141	0.793484	0.486418	0.935391	0.755855	Intracellular	Signaling
MmugDNA.36083.1.S1_s_at	hypothetical gene supported by AK096649	LOC440928	49.26	0.0005	50.51	0.0048	0.975228	0.911141	2.95121	0.00108623	Nuclear	DNA binding
MmugDNA.29917.1.S1_at	Homo sapiens, clone IMAGE:4792693, mRNA	Hs.398148	49.1	0.0058	45.57	0.0106	1.07743	0.794891	3.92599	7.53453e-05	N/A	Non-coding
MmugDNA.39131.1.S1_at	estrogen-related receptor gamma	ESRRG	49.03	0.0001	2.31	0.1973	21.2368	1.84233e-06	1.73886	0.252959	Nuclear	Receptor
MmugDNA.4164.1.S1_at	phospholipase C, beta 1 (phosphoinositide-specific)	PLCB1	48.98	0.2111	26.78	0.0112	1.82875	0.521174	0.561397	0.279688	Intracellular	Signaling
MmugDNA.37287.1.S1_at	hypothetical protein LOC284214	LOC284214	48.96	0.1168	44.82	0.0073	1.09236	0.871613	2.33743	0.273001	Intracellular	Neuronal
MmugDNA.11591.1.S1_s_at	dipeptidase 2	DPEP2	47.64	0.0034	15.47	0.0013	3.07895	0.00554162	8.15344	0.00217637	TM	Enzyme
MmuSTS.4005.1.S1_at	thrombospondin 2	THBS2	47.51	0.0004	64.05	0.0004	0.741794	0.0938314	2.81292	0.0474689	Secreted	ECM
MmugDNA.29541.1.S1_at	phospholipase C, gamma 2	PLCG2	47.46	0.05	18.75	0.0419	2.5311	0.143272	3.46292	0.0055324	Intracellular	Enzyme
MmugDNA.23195.1.S1_at	ST6 (alpha-N-acetyl-neuraminyl-2,3-beta-galactosyl-1,3)-N-acetylgalactosaminide alpha-2,6-sialyltransferase 5 /// ST6 (alpha-N-acetyl-neuraminyl-2,3-beta-galactosyl-1,3)-N-acetylgalactosaminide alpha-2,6-sialyltransferase 5	ST6GALNAC5	47.45	0.006	43.93	0.0001	1.08	0.662502	7.51666	0.0464649	Intracellular	Enzyme
MmuSTS.745.1.S1_at	Kallmann syndrome 1 sequence	KAL1	47.44	0.015	33.62	0.0089	1.41128	0.291565	1.66901	0.208297	Secreted	Sensory
MmugDNA.5004.1.S1_at	sema domain, seven thrombospondin repeats (type 1 and type 1-like), transmembrane domain (TM) and short cytoplasmic domain, (semaphorin) 5A	SEMA5A	47.43	0.0107	27.28	0.0003	1.73862	0.0837824	1.13444	0.394222	TM	Neuronal
MmugDNA.15661.1.S1_at	forkhead box A2	FOXA2	47.33	0.0034	46.72	0.0002	1.01305	0.935206	1.12051	0.58023	Nuclear	Transcription factor
MmuSTS.1116.1.S1_at	potassium channel, subfamily T, member 2	KCNT2	47.31	0.035	4.67	0.1683	10.1316	0.0407988	3.71148	0.0135755	TM	Channel
MmugDNA.35321.1.S1_at	neural precursor cell expressed, developmentally down-regulated 9	NEDD9	47.21	0.0048	57.12	0.0027	0.826559	0.430674	0.99292	0.972978	Intracellular	Signaling
MmugDNA.3425.1.S1_at	sterol O-acyltransferase (acyl-Coenzyme A: cholesterol acyltransferase) 1	SOAT1	46.8	0.046	18.92	0.0071	2.4738	0.136553	0.654171	0.327263	ER	Enzyme
MmugDNA.42590.1.S1_at	homeobox B3	HOXB3	46.71	0.0081	5.41	0.2089	8.63453	0.00594584	0.927465	0.777368	Nuclear	Transcription factor
MmuSTS.4776.1.S1_at	fibroblast growth factor 13	FGF13	46.5	0.0049	45.91	0.0001	1.01283	0.938378	1.51261	0.0979053	Secreted	Growth factor
MmugDNA.7056.1.S1_s_at	ubiquitin carboxyl-terminal esterase L1 (ubiquitin thiolesterase)	UCHL1	46.03	0.0829	19.73	0.0585	2.33317	0.239236	1.32242	0.46961	Intracellular	Enzyme
MmugDNA.25085.1.S1_at	family with sequence similarity 55, member B	FAM55B	45.58	0.1762	1.55	0.0261	29.4327	0.180084	1.61982	0.359833	TM	Unknown
MmugDNA.30201.1.S1_at	ovo-like 2 (Drosophila)	OVOL2	45.42	0.0005	26.71	0.0003	1.70071	0.00152452	2.22844	0.0218775	Nuclear	Transcription factor
MmugDNA.36294.1.S1_at	dopa decarboxylase (aromatic L-amino acid decarboxylase)	DDC	43.68	0.0238	2.32	0.2078	18.8416	0.02542	3.16772	0.00500625	Intracellular	Enzyme
MmugDNA.22456.1.S1_s_at	keratin 19	KRT19	43.61	0.001	50.47	0	0.864126	0.189128	1.21433	0.255923	Intracellular	Structural
MmugDNA.23849.1.S1_at	Chromosome 6 open reading frame 27?	C6orf27?	43.55	0.0055	54.5	0.0001	0.799088	0.195769	1.76413	0.117145	Intracellular	Unknown
MmugDNA.26326.1.S1_at	anterior gradient 2 homolog (Xenopus laevis)	AGR2	43.44	0.0038	15.53	0.0326	2.79645	0.00572253	1.46308	0.156922	Secreted	Growth factor
MmugDNA.33592.1.S1_at	Nance-Horan syndrome (congenital cataracts and dental anomalies)	NHS	43.2	0.0157	80.6	0.0003	0.535999	0.0179909	0.756532	0.3175	Nuclear	Transcription factor
MmugDNA.35680.1.S1_at	coronin 6	CORO6	42.57	0.0042	25.87	0	1.64519	0.044038	0.730645	0.457752	Intracellular	Unknown
MmuSTS.3631.1.S1_at	Ectonucleotide pyrophosphatase/phosphodiesterase 5 (putative function)	ENPP5	42.24	0.0019	28.19	0.0015	1.49845	0.048331	2.42737	0.0379085	TM	Enzyme
MmugDNA.20540.1.S1_at	melanophilin	MLPH	41.75	0.007	14.33	0.0002	2.9143	0.0185251	1.07297	0.870261	Intracellular	Structural
MmunewRS.963.1.S1_at	taste receptor, type 2, member 4	TAS2R4	41.63	0.0134	34.88	0.0008	1.19348	0.488026	1.76783	0.0321469	TM	Taste
MmuSTS.1223.1.S1_at	periostin, osteoblast specific factor	POSTN	41.25	0.2507	64.63	0.0049	0.638226	0.49348	0.0971642	0.0231608	Secreted	Cell adhesion
MmugDNA.14772.1.S1_at	chromosome 8 open reading frame 4	C8orf4	41.13	0.0799	22.36	0.0645	1.83975	0.340599	1.85856	0.0454839	Nuclear	Signaling
MmugDNA.16977.1.S1_at	Hypothetical protein FLJ38753	FLJ38753	40.71	0.0103	79.83	0.0005	0.509952	0.0122805	4.26852	0.000109069	Nuclear	Signaling
MmugDNA.9539.1.S1_at	membrane metallo-endopeptidase (neutral endopeptidase, enkephalinase, CALLA, CD10)	MME	40.64	0.064	3.76	0.0743	10.8067	0.0750442	0.948858	0.903385	TM	Protease
MmugDNA.41950.1.S1_at	kinase suppressor of ras 2	KSR2	40.49	0.0097	28.88	0.0041	1.40198	0.225794	1.87362	0.0433141	Intracellular	Signaling
MmuSTS.3617.1.S1_at	platelet-derived growth factor alpha polypeptide	PDGFA	40.36	0.0006	33.45	0	1.20675	0.0721379	0.963666	0.787756	Secreted	Growth factor
MmugDNA.31164.1.S1_at	runt-related transcription factor 1; translocated to, 1 (cyclin D-related)	RUNX1T1	40.32	0.017	22.12	0.0074	1.82239	0.112427	0.624127	0.224155	Nuclear	Transcription factor
MmugDNA.37352.1.S1_at	zinc finger and BTB domain containing 20	ZBTB20	40.26	0.022	32.22	0.0007	1.24973	0.458446	0.883488	0.638421	Nuclear	DNA binding
MmuSTS.242.1.S1_x_at	hypothetical protein MGC45438	MGC45438	39.92	0.0011	18.24	0.0004	2.18833	0.00149101	2.30083	0.065119	Intracellular	Unknown
MmugDNA.28165.1.S1_at	chromosome X open reading frame 50	CXorf50	39.51	0.0698	59.65	0.0041	0.662314	0.306054	0.850368	0.673691	Intracellular	Unknown
MmugDNA.26610.1.S1_at	ryanodine receptor 3	RYR3	39.45	0.0359	65.59	0.0054	0.601511	0.170953	1.22078	0.690754	Intracellular	Channel
MmugDNA.24930.1.S1_at	chromosome 22 open reading frame 35	C22orf35	39.45	0.0122	63	0.0014	0.62624	0.0850786	0.945765	0.91034	Unknown	Unknown
MmugDNA.10563.1.S1_at	ELAV (embryonic lethal, abnormal vision, Drosophila)-like 1 (Hu antigen R)	ELAVL1	39.13	0.0268	64.78	0.0229	0.604055	0.278265	1.84368	0.114816	Intracellular	Gene expression
MmugDNA.579.1.S1_at	rhophilin, Rho GTPase binding protein 2	RHPN2	38.97	0.0025	57	0.0001	0.683588	0.0236691	1.79429	0.0630318	Intracellular	Vesicular
MmugDNA.31716.1.S1_s_at	molybdenum cofactor sulfurase	MOCOS	38.79	0.0129	18.85	0.0074	2.05778	0.0590497	3.26607	0.0803634	Intracellular	Enzyme
MmugDNA.15128.1.S1_at	anterior pharynx defective 1 homolog B	APH1B	38.72	0.0016	33.21	0.0009	1.16582	0.367679	2.03314	0.00541808	TM	Transporter
MmugDNA.33282.1.S1_at	KIAA1212	KIAA1212	37.86	0.019	23.35	0.0076	1.62138	0.183649	1.41421	0.413662	Intracellular	Structural
MmuSTS.4537.1.S1_at	Lymphoid-restricted membrane protein	LRMP	37.74	0	35.64	0	1.0589	0.220123	1.55315	0.00024482	TM	Immune
MmugDNA.5301.1.S1_at	hypothetical protein LOC284648	LOC284648	37.57	0.0127	7.7	0.0221	4.88208	0.0176376	2.16291	0.115795	N/A	Non-coding
MmugDNA.15201.1.S1_at	hypothetical protein LOC646903	LOC646903	37.27	0.0123	76.55	0.0008	0.486808	0.0134493	0.777604	0.688147	N/A	Non-coding
MmugDNA.32400.1.S1_at	transmembrane channel-like 4	TMC4	36.83	0.0083	27.51	0.0046	1.33846	0.276353	1.42407	0.382132	TM	Multi-TM
MmugDNA.8804.1.S1_at	transmembrane protein 44	TMEM44	36.73	0.034	65.52	0.0017	0.560598	0.0788542	0.929576	0.849861	TM	Multi-TM
MmugDNA.13966.1.S1_s_at	regulator of G-protein signalling 16	RGS16	36.62	0.0331	25.63	0.0056	1.42868	0.360131	3.70467	0.0349379	Intracellular	Signaling
MmugDNA.43499.1.S1_at	Represents BX109211 part of Hs.634966 "Transcribed locus, strongly similar to NP_113897.2 ribosomal protein S12 "	Hs.634966	36.56	0.1405	14.01	0.1455	2.6089	0.308217	0.321506	0.0523237	N/A	Non-coding
MmugDNA.29266.1.S1_at	KIAA0774	KIAA0774	36.11	0.0271	37.79	0.0028	0.955558	0.883304	2.00625	0.149594	Intracellular	Unknown
MmuSTS.3458.1.S1_at	ATPase, Na+/K+ transporting, alpha 1 polypeptide	ATP1A1	35.94	0.0012	39.28	0	0.914984	0.416513	1.39286	0.0053833	TM	Transporter
MmugDNA.35393.1.S1_at	POU domain, class 2, transcription factor 3	POU2F3	35.87	0.04	58.15	0	0.616837	0.108158	2.02326	0.0015777	Nuclear	Transcription factor
MmugDNA.7221.1.S1_at	cytochrome P450, family 2, subfamily U, polypeptide 1	CYP2U1	35.36	0.0312	22.97	0.0025	1.53909	0.272206	1.83917	0.00548669	TM	Enzyme
MmuSTS.3607.1.S1_at	cadherin 11, type 2, OB-cadherin (osteoblast)	CDH11	35.35	0.0138	36.64	0.0018	0.964858	0.889486	2.94927	0.0113578	TM	Cell adhesion
MmuSTS.2238.1.S1_at	collapsin response mediator protein 1	CRMP1	35.29	0.0558	40.12	0.0005	0.879781	0.714788	2.19094	0.00422425	Intracellular	Neuronal
MmugDNA.14835.1.S1_at	Cas-Br-M (murine) ecotropic retroviral transforming sequence b	CBLB	35.18	0.0027	29.11	0.0013	1.20836	0.319939	0.617446	0.174596	Intracellular	Signaling
MmugDNA.37653.1.S1_at	chromosome 20 open reading frame 56	C20orf56	35.15	0.0308	41.43	0.0018	0.848423	0.592265	1.0964	0.868542	Intracellular	Unknown
MmugDNA.39781.1.S1_at	Brain-derived neurotrophic factor	BDNF	35.11	0.005	33.56	0.0312	1.04592	0.900707	0.608465	0.0222824	Secreted	Growth factor
MmugDNA.24308.1.S1_at	ectonucleotide pyrophosphatase/phosphodiesterase 2 (autotaxin)	ENPP2	34.79	0.0003	34.23	0.0002	1.01634	0.898325	3.08065	0.00163076	Secreted	Enzyme
MmugDNA.11770.1.S1_at	zinc finger protein 533	ZNF533	34.5	0.0436	16.57	0.1564	2.08199	0.229249	5.23698	0.0172619	Nuclear	Transcription factor
MmugDNA.32373.1.S1_at	SRY (sex determining region Y)-box 5	SOX5	34.48	0.0169	23.87	0.0021	1.44455	0.241243	2.02124	0.0792523	Nuclear	Stem cell
MmugDNA.34268.1.S1_at	sine oculis homeobox homolog 4 (Drosophila)	SIX4	34.28	0.0028	38.2	0.0001	0.897436	0.446243	1.47365	0.0660527	Nuclear	Transcription factor
MmugDNA.1900.1.S1_s_at	chemokine (C-C motif) ligand 23	CCL23	34.25	0.0129	20.03	0.0005	1.70995	0.104837	2.13356	0.0123497	Secreted	Immune
MmugDNA.656.1.S1_at	tolloid-like 2	TLL2	33.22	0.0214	25.01	0.0084	1.32835	0.407115	8.73503	0.000661129	Intracellular	Protease
MmugDNA.16992.1.S1_at	Fibroblast growth factor 18	FGF18	33.11	0.0257	30.76	0.0465	1.07624	0.868603	1.44024	0.400679	Secreted	Growth factor
MmugDNA.37200.1.S1_at	sushi domain containing 3	SUSD3	33.1	0.0141	42.24	0.0005	0.783684	0.299232	1.67791	0.113067	TM	Cell adhesion
MmugDNA.27763.1.S1_at	growth factor receptor-bound protein 14	GRB14	32.54	0.0343	5.73	0.0297	5.67597	0.049771	1.09027	0.840605	Intracellular	Signaling
MmugDNA.18105.1.S1_at	ST8 alpha-N-acetyl-neuraminide alpha-2,8-sialyltransferase 1	ST8SIA1	32.3	0.0952	23.2	0.0109	1.39213	0.554565	16.3191	0.00611326	Intracellular	Enzyme
MmugDNA.28429.1.S1_at	chromosome 1 open reading frame 75	C1orf75	32.26	0.001	27.86	0.0004	1.15826	0.31872	1.84196	0.0373828	TM	Unknown
MmugDNA.27074.1.S1_at	chromosome 12 open reading frame 34	C12orf34	32.24	0.0062	46.36	0.0005	0.695454	0.0902479	3.04213	0.00113197	Intracellular	Unknown
MmugDNA.20574.1.S1_at	v-kit Hardy-Zuckerman 4 feline sarcoma viral oncogene homolog	KIT	32.05	0.0079	44.79	0.0006	0.715625	0.132175	2.48412	0.0213571	TM	Stem cell
MmugDNA.15856.1.S1_at	sterile alpha motif domain containing 5	SAMD5	31.68	0.0263	1.24	0.5407	25.598	0.0267662	4.08141	0.000891285	Intracellular	Signaling
MmuSTS.565.1.S1_s_at	carbonic anhydrase VII	CA7	31.62	0.0017	30.61	0.0001	1.03308	0.802739	1.12102	0.462471	Intracellular	Enzyme
MmunewRS.1034.1.S1_at	Kelch-like 30	FLJ43374	31.6	0.0512	25.25	0.0019	1.25124	0.578443	1.69987	0.329074	Intracellular	Structural
MmugDNA.7621.1.S1_at	potassium voltage-gated channel, subfamily H (eag-related), member 2	KCNH2	31.2	0.0121	43.68	0.0019	0.714179	0.205814	1.69721	0.0222364	TM	Channel
MmuSTS.784.1.S1_at	taste receptor, type 2, member 8	TAS2R8	31.05	0.0511	7.18	0.0068	4.32832	0.085781	5.28116	0.00592334	TM	Taste
MmuSTS.3573.1.S1_at	protocadherin 8	PCDH8	31.03	0.2154	5.83	0.0798	5.31935	0.280765	3.91115	0.0335523	TM	Neuronal
MmugDNA.7915.1.S1_at	potassium voltage-gated channel, Shal-related subfamily, member 3	KCND3	30.96	0.0599	53.33	0	0.580527	0.111047	3.03996	0.0058532	TM	Channel
MmuSTS.1175.1.S1_at	taste receptor, type 2, member 10	TAS2R10	30.76	0.0044	20.29	0.0122	1.51578	0.136181	6.00804	0.0309819	TM	Taste
MmugDNA.16546.1.S1_at	cytidine monophosphate-N-acetylneuraminic acid hydroxylase (CMP-N-acetylneuraminate monooxygenase)	CMAH	30.43	0.0166	40.4	0.0006	0.753216	0.248995	7.83252	0.0613208	Intracellular	Enzyme
MmuSTS.2307.1.S1_at	protein phosphatase 2 (formerly 2A), regulatory subunit B (PR 52, beta isoform	PPP2R2B	30.33	0.0075	17.93	0.0263	1.69182	0.118053	2.66469	0.0756922	Intracellular	Enzyme
MmugDNA.4621.1.S1_at	LOC440123	LOC440123	30.33	0.0006	20.04	0	1.51342	0.0079949	1.63145	0.0200984	N/A	Repetitive
MmugDNA.9585.1.S1_at	histone deacetylase 9	HDAC9	30.12	0.0325	2.52	0.0271	11.9371	0.0370161	3.90065	0.0268576	Nuclear	Transcription factor
MmugDNA.15305.1.S1_at	WD repeat domain 54	WDR54	29.92	0.0537	14.72	0.0075	2.03219	0.205003	1.02352	0.899294	Intracellular	Unknown
MmuSTS.3342.1.S1_at	SET and MYND domain containing 3	SMYD3	29.58	0.0073	29.1	0.0002	1.01648	0.930128	3.47068	0.0895089	Nuclear	Transcription factor
MmugDNA.28544.1.S1_at	ets variant gene 1	ETV1	29.48	0.0092	26.73	0.002	1.10287	0.683774	2.33209	0.0329143	Nuclear	Transcription factor
MmugDNA.39857.1.S1_at	hypothetical locus LOC338799	LOC338799	29.38	0.0147	8.31	0.0033	3.53499	0.0291684	3.13336	0.00119614	Intracellular	Structural
MmugDNA.18370.1.S1_at	adrenergic, beta-1-, receptor	ADRB1	29	0.0012	18.42	0.0028	1.57425	0.0278056	1.40515	0.268399	TM	Neuronal
MmugDNA.15342.1.S1_at	MIAT myocardial infarction associated transcript (non-protein coding)	MIAT	28.94	0.0277	45.57	0.0003	0.635099	0.100503	1.16954	0.588967	Intracellular	Gene expression
MmugDNA.17292.1.S1_at	calcium channel, voltage-dependent, P/Q type, alpha 1A subunit	CACNA1A	28.87	0.0001	16.9	0.0005	1.70794	0.00170859	1.13257	0.471108	TM	Channel
MmugDNA.3041.1.S1_at	serum deprivation response (phosphatidylserine binding protein)	SDPR	28.79	0.0012	38.42	0.0006	0.74926	0.129164	1.17679	0.471529	Intracellular	Stem cell
MmugDNA.14310.1.S1_at	activated leukocyte cell adhesion molecule	ALCAM	28.5	0	31.95	0	0.891953	0.00120642	1.23591	0.0219193	TM	Cell adhesion
MmugDNA.23911.1.S1_at	EST cluster on human Chr12 close to TAS2R42 and other TAS2 receptors	Hs.530833	28.19	0.0504	17.93	0.018	1.5719	0.346828	2.43473	0.0114479	N/A	Non-coding
MmuSTS.4174.1.S1_at	cathepsin F	CTSF	27.58	0.0026	12.28	0.0003	2.24619	0.00730785	1.95328	0.00104616	Intracellular	Enzyme
MmuSTS.3621.1.S1_at	chromogranin B	CHGB	27.54	0.0867	52.42	0.0001	0.52536	0.0944259	1.26381	0.735718	Secreted	Neuronal
MmuSTS.2958.1.S1_at	LIM domain binding 2	LDB2	27.45	0.1544	3.59	0.0641	7.63936	0.185963	1.17005	0.65608	Nuclear	Gene expression
MmuSTS.3540.1.S1_at	p21 (CDKN1A)-activated kinase 3	PAK3	27.42	0.1741	25.94	0.0111	1.05687	0.931638	2.19607	0.0409083	Intracellular	Cytoskeleton
MmugDNA.735.1.S1_at	Taste receptor, type 2, member 48	TAS2R48	27.42	0.0062	11.27	0.0129	2.43362	0.0142915	2.32012	0.0878795	TM	Taste
MmuSTS.1354.1.S1_at	laminin, beta 3	LAMB3	27.17	0.0216	34.02	0.0012	0.798749	0.410811	1.44762	0.26277	Secreted	ECM
MmugDNA.783.1.S1_s_at	microtubule-associated protein 1B	MAP1B	27.14	0.0001	70.95	0.0008	0.382569	0.00603685	1.42369	0.262557	Intracellular	Structural
MmuSTS.4377.1.S1_at	complement factor H-related 4	FHR-4	27.02	0.1152	18.36	0.056	1.47182	0.555849	2.00488	0.112965	Secreted	Immune
MmugDNA.13591.1.S1_at	transmembrane protein 136	TMEM136	26.69	0.0345	24.79	0.0298	1.07679	0.861179	0.901152	0.874097	TM	Multi-TM
MmuSTS.3655.1.S1_at	plasminogen activator, tissue	PLAT	26.59	0.001	30.21	0.0012	0.880168	0.480514	1.89393	0.287346	Secreted	ECM
MmugDNA.2271.1.S1_s_at	prolactin-induced protein	PIP	26.44	0.2956	0.48	0.1955	55.0959	0.287611	2.76238	0.115366	Secreted	Unknown
MmugDNA.439.1.S1_at	Represents Hs.660763 on human Chr10 a non-coding EST cluster	Hs.660763	26.23	0.0866	14.21	0.0281	1.84581	0.33123	1.14169	0.62268	N/A	Non-coding
MmuSTS.2010.1.S1_at	protocadherin 20	PCDH20	26.21	0.0035	7.95	0.006	3.29537	0.00381338	0.887185	0.786461	TM	Cell adhesion
MmuSTS.4049.1.S1_at	dopamine beta-hydroxylase	DBH	26.13	0.0019	15.24	0.0072	1.71397	0.0279793	0.856361	0.724579	Intracellular	Enzyme
MmugDNA.896.1.S1_at	solute carrier family 4, sodium bicarbonate cotransporter, member 7	SLC4A7	25.93	0	24.62	0.0001	1.05328	0.614482	0.931107	0.608836	TM	Channel
MmugDNA.15075.1.S1_at	protein kinase (cAMP-dependent, catalytic) inhibitor beta	PKIB	25.87	0.0005	26.26	0	0.984893	0.853278	3.1353	0.00812287	Intracellular	Signaling
MmugDNA.38063.1.S1_at	sidekick homolog 2 (chicken)	SDK2	25.84	0.0221	32.45	0.0131	0.796287	0.531567	1.5275	0.332592	TM	Sensory
MmuSTS.2393.1.S1_at	growth associated protein 43	GAP43	25.83	0.0737	5.13	0.0082	5.03704	0.1092	2.16981	0.0949067	Intracellular	Neuronal
MmugDNA.28529.1.S1_at	hypothetical gene supported by BC052606	LOC388327	25.72	0.0959	22.4	0.0143	1.14803	0.790684	1.81689	0.0325381	Intracellular	Unknown
MmugDNA.19559.1.S1_at	tubulin tyrosine ligase-like family, member 7	TTLL7	25.71	0.0628	43.46	0.0026	0.591533	0.165487	1.72796	0.302312	Intracellular	Enzyme
MmugDNA.1485.1.S1_at	uncoupling protein 2 (mitochondrial, proton carrier)	UCP2	25.6702	0.00647623	30.081	0.000601906	0.853371	0.427634	1.80482	0.0516223	Mitochondrial	Channel
MmugDNA.26354.1.S1_at	Collagen, type VIII, alpha 1	COL8A1	25.64	0.245	9.83	0.1567	2.60965	0.432015	5.59121	0.00401284	Secreted	ECM
MmugDNA.21276.1.S1_at	phosphoglucomutase 2-like 1	PGM2L1	25.64	0.0509	16.62	0.0036	1.54213	0.34452	1.8682	0.0202077	Intracellular	Enzyme
MmugDNA.21615.1.S1_at	stanniocalcin 2	STC2	25.56	0.011	7.74	0.0271	3.30404	0.0176284	5.37125	0.0470535	Secreted	Hormone
MmugDNA.18831.1.S1_at	ATP-binding cassette, sub-family C (CFTR/MRP), member 5	ABCC5	25.4	0	18.39	0.0005	1.38144	0.047089	0.942747	0.82637	TM	Transporter
MmugDNA.18001.1.S1_at	FAT tumor suppressor homolog 3 (Drosophila)	FAT3	25.37	0.1515	37.82	0.0188	0.670689	0.480196	2.28094	0.170514	TM	Neuronal
MmugDNA.14445.1.S1_at	CD36 antigen (collagen type I receptor, thrombospondin receptor)	CD36	25.22	0.0602	2.59	0.2964	9.72946	0.0688284	0.441053	0.00945127	TM	Lipid metabolism
MmugDNA.31223.1.S1_at	protocadherin beta 3	PCDHB3	25.21	0.0222	22.99	0.0107	1.09682	0.784547	5.66247	0.0178004	TM	Cell adhesion
MmugDNA.21283.1.S1_at	KIT ligand	KITLG	25.21	0.0196	34.53	0.0008	0.730062	0.23142	1.46048	0.166292	Secreted	Stem cell
MmugDNA.11777.1.S1_at	ERO1-like beta (S. cerevisiae)	ERO1LB	24.95	0.001	20.02	0.0042	1.24608	0.294282	2.53003	0.00149002	ER	Enzyme
MmugDNA.2168.1.S1_at	synaptosomal-associated protein, 25kDa	SNAP25	24.7	0.0183	10.56	0.0039	2.33975	0.0609171	1.38623	0.397918	Intracellular	Neuronal
MmugDNA.12446.1.S1_at	paternally expressed 3	PEG3	24.69	0.0228	18.92	0.0046	1.30508	0.418736	2.65841	0.0348953	Nuclear	Transcription factor
MmugDNA.23694.1.S1_at	pregnancy-zone protein	PZP	24.41	0.0302	12.55	0.0767	1.94586	0.180541	4.02021	0.0555806	Secreted	Protease inhibitor
MmuSTS.1876.1.S1_at	collagen, type XIII, alpha 1	COL13A1	24.25	0.2445	37.32	0.0019	0.649735	0.491367	1.60544	0.334582	Secreted	ECM
MmugDNA.24601.1.S1_at	Chromosome 18 open reading frame 17	C18orf17	23.99	0.0378	16.86	0.0005	1.42265	0.357649	2.89751	0.00676372	Intracellular	Unknown
MmugDNA.24039.1.S1_at	zinc finger protein 229	ZNF229	23.96	0.0052	9.92	0.018	2.41475	0.0127213	1.44703	0.123104	Nuclear	Transcription factor
MmuSTS.1119.1.S1_at	SPARC related modular calcium binding 2	SMOC2	23.93	0.0159	6.16	0.1167	3.88392	0.0211745	2.46896	0.106703	Secreted	Growth factor
MmugDNA.11079.1.S1_at	arylsulfatase family, member J	ARSJ	23.85	0.1051	12.98	0.0088	1.83807	0.360288	2.05758	0.0322112	Intracellular	Enzyme
MmugDNA.31733.1.S1_at	Ca2+-dependent activator protein for secretion 2	CADPS2	23.85	0.0009	29.06	0	0.820634	0.0623363	1.4569	0.0216682	Vesicular	Neuronal
MmugDNA.41111.1.S1_at	mesoderm specific transcript homolog (mouse)	MEST	23.84	0.006	20.56	0.0015	1.15971	0.500891	1.14924	0.7008	Intracellular	Enzyme
MmugDNA.1341.1.S1_at	chromosome 13 open reading frame 21	C13orf21	23.83	0.0303	19.1	0.0017	1.24798	0.507461	2.11247	0.116735	ER	Signaling
MmugDNA.26796.1.S1_at	Sialyltransferase 2 (monosialoganglioside sialyltransferase)	SIAT2	23.8	0.0099	39.56	0.0014	0.601693	0.0601277	4.08583	0.0011747	TM	Enzyme
MmugDNA.16063.1.S1_at	brain expressed X-linked-like 1	BEXL1	23.72	0.0002	17.49	0	1.35635	0.00598122	1.70543	0.0257275	Intracellular	Unknown
MmugDNA.36510.1.S1_at	echinoderm microtubule associated protein like 5	FLJ42562	23.61	0.0382	6.53	0.0338	3.61915	0.0704582	2.12549	0.0532572	Intracellular	Structural
MmuSTS.4437.1.S1_at	solute carrier family 2 (facilitated glucose transporter), membe, 10	SLC2A10	23.58	0.0102	9.46	0.0001	2.49374	0.0335079	1.31345	0.383876	TM	Transporter
MmugDNA.25408.1.S1_at	glycerophosphodiester phosphodiesterase domain containing 1	GDPD1	23.54	0.0403	15.75	0.0014	1.49449	0.32533	1.69601	0.291871	Intracellular	Enzyme
MmugDNA.26642.1.S1_at	ankyrin 2, neuronal	ANK2	23.51	0.0005	9.29	0.0009	2.53129	0.000690581	2.8055	0.00032803	TM	Structural
MmuSTS.1108.1.S1_at	Pex5p-related protein	PEX5R	23.5	0.2307	2.44	0.0168	9.6236	0.255078	3.36795	0.0509717	Intracellular	Apoptosis
MmuSTS.2870.1.S1_at	tumor-associated calcium signal transducer 1	TACSTD1	23.5	0.0014	35.47	0	0.662481	0.00439028	1.90707	0.00222413	TM	Cell adhesion
MmugDNA.7330.1.S1_at	mannosidase, alpha, class 1C, member 1	MAN1C1	23.5	0.0033	15.57	0.0026	1.50936	0.0666663	2.95189	0.00101258	Intracellular	Enzyme
MmugDNA.4334.1.S1_at	tyrosine aminotransferase	TAT	23.45	0.1754	1	0.984	23.5025	0.175349	5.51288	0.0363937	Mitochondrial	Enzyme
MmugDNA.25785.1.S1_at	Aligns to AK130489 in a non-coding cluster on human ChrX	Hs.274352	23.42	0.0739	13.89	0.0001	1.68604	0.335796	1.07652	0.709929	N/A	Non-coding
MmugDNA.16573.1.S1_s_at	spermidine/spermine N1-acetyltransferase 1	SAT1	23.31	0.0054	22.61	0.0003	1.03073	0.867036	1.06392	0.478126	Intracellular	Enzyme
MmugDNA.27361.1.S1_at	chemokine (C-X-C motif) ligand 6 (granulocyte chemotactic protein 2)	CXCL6	23.12	0.1537	61.69	0.029	0.374779	0.136755	1.83294	0.177422	Secreted	Immune
MmugDNA.13438.1.S1_at	Homo sapiens, clone IMAGE:5167600, mRNA	Hs.178144	23.12	0.0308	14.99	0.0174	1.54264	0.29182	2.66466	0.00917722	Intracellular	Unknown
MmugDNA.38676.1.S1_at	Desmoglein 2	DSG2	23.11	0.0002	33.51	0	0.689497	0.000471564	2.21291	0.0101233	TM	Cell adhesion
MmugDNA.23575.1.S1_at	cache domain containing 1	CACHD1	23.09	0.0295	23.53	0.0029	0.981085	0.951515	0.893243	0.666012	TM	Cell adhesion
MmugDNA.27556.1.S1_at	ethanolamine kinase 1	ETNK1	23.09	0.0065	18.46	0.0004	1.25088	0.282438	2.16325	0.0812222	Intracellular	Enzyme
MmuSTS.3929.1.S1_at	collagen, type IV, alpha 5	COL4A5	23.05	0.0071	12.58	0.0016	1.83321	0.0445127	0.945595	0.860172	Secreted	Structural
MmugDNA.14825.1.S1_at	alpha-2-glycoprotein 1, zinc	AZGP1	23.03	0	7.74	0.0008	2.97551	2.66015e-06	2.17671	0.00596546	Secreted	Growth factor
MmugDNA.7782.1.S1_at	protocadherin alpha 9 /// protocadherin alpha subfamily C, 2 /// protocadherin alpha subfamily C, 1 /// protocadherin alpha 13 /// protocadherin alpha 12 /// protocadherin alpha 11 /// protocadherin alpha 10 /// protocadherin alpha 8 /// protocadherin alp	PCDHA9 /// PCDHAC2 /// PCDHAC1 /// PCDHA13 /// PCDHA12 /// PCDHA11 /// PCDHA10 /// PCDHA8 /// PCDHA7 /// PCDHA6 /// PCDHA5 /// PCDHA4 /// PCDHA3 /// PCDHA2 /// PCDHA1	23.01	0.0844	12.17	0.0416	1.89104	0.316105	1.7578	0.3394	TM	Cell adhesion
MmuSTS.2279.1.S1_at	Dachshund homolog 1 (Drosophila)	DACH1	23.01	0.003	14.9	0.0037	1.54402	0.0664418	1.16891	0.43017	Nuclear	Sensory
MmugDNA.17895.1.S1_at	SRY (sex determining region Y)-box 1	SOX1	23.01	0.0243	5.54	0.0234	4.151	0.0394621	2.23988	0.0156432	Nuclear	Stem cell
MmugDNA.34480.1.S1_at	insulin-like growth factor binding protein 5	IGFBP5	22.86	0.2007	4.8	0.0045	4.76207	0.269939	1.1553	0.836159	Intracellular	Apoptosis
MmugDNA.8605.1.S1_at	RUN and TBC1 domain containing 2	RUTBC2	22.83	0.0107	26.47	0	0.862267	0.421334	1.72458	0.00916668	Intracellular	Unknown
MmuSTS.4839.1.S1_at	golgi phosphoprotein 2	GOLPH2	22.82	0.0015	18.47	0	1.23604	0.113025	2.36117	0.00532264	Intracellular	Trafficking
MmugDNA.1819.1.S1_at	family with sequence similarity 18, member A	FAM18A	22.8	0.2569	5.77	0.2229	3.95392	0.358316	6.4224	0.0448696	TM	Multi-TM
MmuSTS.3220.1.S1_at	v-myb myeloblastosis viral oncogene homolog (avian)-like 1	MYBL1	22.8	0.057	17.34	0.0761	1.31495	0.61109	2.54752	0.089398	Nuclear	Transcription factor
MmugDNA.32736.1.S1_at	polymerase (DNA directed) iota	POLI	22.78	0.0295	16.69	0.0119	1.36512	0.410208	1.03842	0.933189	Nuclear	DNA repair/replication
MmugDNA.18556.1.S1_at	signal peptide, CUB domain, EGF-like 3	SCUBE3	22.68	0.0193	33.64	0.0033	0.674317	0.197222	0.965817	0.901436	Secreted	ECM
MmugDNA.37985.1.S1_s_at	immunoglobulin superfamily, member 4	IGSF4	22.59	0.0078	45.72	0.0009	0.49403	0.0141515	1.19443	0.366195	TM	Cell adhesion
MmuSTS.3163.1.S1_at	regulator of G-protein signalling 7	RGS7	22.57	0.1239	4.03	0.08	5.60237	0.165068	2.43278	0.0468541	Intracellular	Signaling
MmugDNA.40614.1.S1_at	Murine retrovirus integration site 1 homolog	MRVI1	22.43	0.0103	20.64	0.0232	1.08672	0.80848	2.60668	0.0140079	ER	Development
MmugDNA.8387.1.S1_at	oleoyl-ACP hydrolase	OLAH	22.43	0.1503	0.95	0.7355	23.625	0.149631	5.00145	0.0219511	Intracellular	Enzyme
MmugDNA.13233.1.S1_at	brain expressed X-linked 2	BEX2	22.38	0.0427	16.1	0.068	1.39053	0.508795	3.24903	0.00566341	Nuclear	Transcription factor
MmugDNA.17438.1.S1_at	RPE-spondin	RPESP	22.37	0.3035	21.27	0.0656	1.05195	0.956741	2.39328	0.0551665	Intracellular	Unknown
MmugDNA.41205.1.S1_at	carboxypeptidase X (M14 family), member 2	CPXM2	22.35	0.1574	13.35	0.0263	1.67416	0.499519	2.08927	0.11589	Intracellular	Enzyme
MmugDNA.19056.1.S1_at	somatostatin receptor 1	SSTR1	22.27	0.1516	28.07	0.0474	0.793407	0.713605	5.39021	0.00137447	TM	Hormone
MmugDNA.9398.1.S1_at	runt-related transcription factor 2	RUNX2	22.26	0	25.46	0	0.874324	0.0234285	0.983439	0.872818	Nuclear	Transcription factor
MmuSTS.3423.1.S1_at	claudin 5	CLDN5	22.11	0.0071	23.49	0.0006	0.941421	0.759288	1.07287	0.824059	TM	Structural
MmugDNA.22194.1.S1_at	zinc finger protein 673	ZNF673	22.06	0.053	5.12	0.0053	4.30545	0.0866824	0.949936	0.908415	Nuclear	Transcription factor
MmugDNA.37502.1.S1_at	sidekick homolog 1 (chicken)	SDK1	22.05	0.002	15.88	0.0054	1.38873	0.143332	2.59716	0.0327024	TM	Cell adhesion
MmuSTS.2740.1.S1_at	a disintegrin-like and metalloprotease (reprolysin type) with th, mbospondin type 1 motif, 3	ADAMTS3	22.04	0.0171	19.85	0.0023	1.11051	0.705964	1.2601	0.541021	Intracellular	Enzyme
MmuSTS.2929.1.S1_at	potassium voltage-gated channel, subfamily H (eag-related), memb, 8	KCNH8	22.02	0.0421	26.56	0.0022	0.828979	0.575653	1.44898	0.243943	TM	Channel
MmugDNA.17707.1.S1_at	Receptor tyrosine kinase-like orphan receptor 1	ROR1	21.98	0.0007	10.97	0.0003	2.003	0.00227099	1.96469	0.00612536	TM	Neuronal
MmugDNA.35626.1.S1_at	Ras association (RalGDS/AF-6) domain family 6	RASSF6	21.9565	0.00360633	18.3687	2.31421e-05	1.19532	0.265536	1.75023	0.00409375	Intracellular	Signaling
MmugDNA.38367.1.S1_at	SH3-domain binding protein 4	SH3BP4	21.86	0.0054	23.16	0	0.943828	0.701694	1.24507	0.00691961	Intracellular	Trafficking
MmugDNA.13486.1.S1_at	Ca2+-dependent secretion activator	CADPS	21.83	0.057	63.11	0.0087	0.345945	0.0407564	2.43242	0.127172	Intracellular	Vesicular
MmugDNA.7522.1.S1_at	Abelson helper integration site 1	AHI1	21.78	0.0153	11.3	0.0001	1.92677	0.0838364	0.809292	0.709551	Intracellular	Signaling
MmugDNA.14543.1.S1_at	leucine rich repeat neuronal 1	LRRN1	21.45	0.0054	9.99	0.0549	2.14723	0.0443174	1.95881	0.374904	TM	Unknown
MmugDNA.37771.1.S1_at	Ring finger protein 12	RNF12	21.38	0.0922	5.67	0.0699	3.77246	0.154846	0.321161	0.00778929	Intracellular	Gene expression
MmuSTS.4038.1.S1_at	solute carrier family 4, sodium bicarbonate transporter-like, member 11	SLC4A11	21.37	0.0002	11.06	0.0003	1.93205	0.000386575	2.26107	3.71741e-05	TM	Transporter
MmugDNA.14787.1.S1_at	hypothetical protein DKFZp761B107	DKFZp761B107	21.37	0.0158	16.52	0.0053	1.29376	0.390618	1.69626	0.247249	Intracellular	Unknown
MmugDNA.2255.1.S1_at	phosphatidylinositol-4-phosphate 5-kinase, type I, beta	PIP5K1B	21.27	0.0114	12.79	0.0007	1.66287	0.100442	3.55082	0.000712252	Intracellular	Enzyme
MmugDNA.8275.1.S1_at	achaete-scute complex-like 2 (Drosophila)	ASCL2	21.25	0.0004	13.96	0	1.52142	0.00511713	1.1985	0.389149	Nuclear	Transcription factor
MmugDNA.30492.1.S1_at	bicaudal D homolog 1 (Drosophila)	BICD1	21.24	0.0372	12.89	0.0295	1.64764	0.272814	1.32516	0.536261	Intracellular	Transport
MmugDNA.26393.1.S1_at	MOCO sulphurase C-terminal domain containing 2	MOSC2	21.17	0.0157	5.85	0.0379	3.62078	0.0245344	2.57912	0.0111914	TM	Enzyme
MmugDNA.21052.1.S1_at	solute carrier family 16 (monocarboxylic acid transporters), mem, r 10	SLC16A10	21.07	0.1188	8.73	0.0345	2.41401	0.278836	1.53735	0.0173001	TM	Transporter
MmugDNA.32572.1.S1_at	Fibroblast growth factor 14	FGF14	21.02	0.0323	31.37	0.001	0.670039	0.178965	2.90383	0.00722524	Secreted	Neuronal
MmugDNA.31957.1.S1_at	MCF.2 cell line derived transforming sequence-like	MCF2L	21	0.0085	28.81	0.0001	0.728806	0.108227	1.15309	0.412617	Intracellular	Signaling
MmugDNA.29345.1.S1_at	hypothetical protein FLJ20366	FLJ20366	20.98	0.009	26.42	0.0023	0.793972	0.356619	2.43014	0.0689806	Intracellular	Trafficking
MmugDNA.13930.1.S1_at	ATPase family, AAA domain containing 4	ATAD4	20.58	0.0001	18.81	0.0057	1.09406	0.669935	1.7367	0.0890401	Intracellular	Enzyme
MmugDNA.10408.1.S1_at	calcium binding atopy-related autoantigen 1	CBARA1	20.57	0.0644	30.25	0.0642	0.679918	0.514181	1.10741	0.527927	TM	Unknown
MmugDNA.27825.1.S1_at	collagen, type IV, alpha 4	COL4A4	20.54	0.0231	12.32	0.0135	1.66686	0.186353	5.55212	0.0402091	Secreted	Structural
MmugDNA.23385.1.S1_at	tetraspanin 2	TSPAN2	20.5	0.2711	17.8	0.0875	1.15139	0.876948	0.925917	0.860171	TM	Multi-TM
MmugDNA.10278.1.S1_at	SLIT and NTRK-like family, member 3	SLITRK3	20.49	0.0271	6.18	0.0498	3.31893	0.0507712	2.66283	0.0631903	Secreted	Growth factor
MmugDNA.30399.1.S1_at	Chloride channel 4	CLCN4	20.47	0.0599	43.66	0.0003	0.468895	0.0291169	1.38268	0.123459	TM	Channel
MmuSTS.3842.1.S1_at	stanniocalcin 1	STC1	20.46	0.0027	4.08	0.0664	5.01025	0.00125516	0.43464	0.245432	Secreted	Metabolism
MmugDNA.18315.1.S1_at	Fidgetin	FIGN	20.37	0.0111	13.84	0.34	1.4714	0.62547	1.40637	0.382687	Intracellular	Development
MmugDNA.33518.1.S1_at	tubby homolog (mouse)	TUB	20.34	0.0188	9.47	0.0005	2.14731	0.0759238	0.654696	0.0860034	Intracellular	Sensory
MmuSTS.3122.1.S1_at	myosin VIIA and Rab interacting protein	MYRIP	20.32	0.0073	19.36	0.0042	1.04937	0.845906	2.74854	0.00418584	Intracellular	Structural
MmugDNA.19008.1.S1_at	solute carrier family 39 (zinc transporter), member 8	SLC39A8	20.29	0.0632	37.24	0.0036	0.544955	0.120548	1.0039	0.993141	TM	Transporter
MmugDNA.4609.1.S1_at	sparc/osteonectin, cwcv and kazal-like domains proteoglycan (testican) 1	SPOCK1	20.28	0.0037	0.25	0.0276	79.9644	0.00360652	2.42884	0.0813955	Secreted	Protease inhibitor
MmuSTS.4050.1.S1_at	diacylglycerol kinase, beta 90kDa	DGKB	20.2	0.1898	22.79	0.0421	0.88638	0.858685	4.41757	0.0079832	Intracellular	Enzyme
MmugDNA.21529.1.S1_at	dual specificity phosphatase 10	DUSP10	20.19	0.0008	23.6	0	0.855652	0.155266	2.46076	0.0039486	Intracellular	Enzyme
MmugDNA.17758.1.S1_at	potassium voltage-gated channel, subfamily G, member 3	KCNG3	19.96	0.0116	25.65	0.0033	0.778162	0.355832	1.37988	0.254735	TM	Channel
MmugDNA.21095.1.S1_at	prickle-like 1 (Drosophila)	PRICKLE1	19.83	0.0066	17.74	0.0028	1.11809	0.627941	1.21694	0.712436	Nuclear	Transcription factor
MmugDNA.407.1.S1_at	myelin-associated oligodendrocyte basic protein	MOBP	19.67	0.0151	8.68	0.1768	2.26736	0.110866	2.82272	0.138273	Intracellular	Neuronal
MmugDNA.35746.1.S1_at	hypothetical protein LOC728621	RP4-692D3.1	19.6	0.1373	3.11	0.1339	6.3126	0.171433	2.53799	0.0421601	Intracellular	Unknown
MmugDNA.16602.1.S1_at	amyloid beta (A4) precursor protein-binding, family A, member 2 binding protein	APBA2BP	19.57	0.0058	12.83	0.0007	1.5256	0.0808818	1.86301	0.153207	Intracellular	Neuronal
MmugDNA.2360.1.S1_at	phospholipase C, beta 4	PLCB4	19.56	0.0517	20.34	0.0211	0.961556	0.92752	1.73136	0.104038	Intracellular	Signaling
MmugDNA.8970.1.S1_at	zinc finger protein 187	ZNF187	19.47	0.0765	8.29	0.006	2.34868	0.206331	1.23639	0.6258	Nuclear	Transcription factor
MmuSTS.98.1.S1_at	armadillo repeat containing, X-linked 2	ARMCX2	19.44	0.0285	6.29	0.0121	3.08919	0.0614705	1.6284	0.0762376	TM	Unknown
MmuSTS.1603.1.S1_at	klotho	KL	19.43	0.0987	3.91	0.171	4.96693	0.13828	2.28215	0.0977601	TM	Metabolism
MmugDNA.8048.1.S1_at	calcium/calmodulin-dependent protein kinase II inhibitor 1	CAMK2N1	19.42	0.0003	21.31	0	0.911358	0.357345	1.88694	0.000445734	Intracellular	Neuronal
MmugDNA.35073.1.S1_at	Probe set detects human transcript AL832552	AL832552	19.41	0.0483	5.88	0.0298	3.30226	0.0944828	2.6151	0.11912	Intracellular	Unknown
MmugDNA.18606.1.S1_at	xanthine dehydrogenase	XDH	19.4	0.1	3.19	0.0248	6.07459	0.129575	4.3159	0.0260355	Intracellular	Enzyme
MmugDNA.34121.1.S1_at	Pappalysin 2	PAPPA2	19.29	0.1635	19.88	0.0039	0.970171	0.95824	2.48179	0.082988	TM	Enzyme
MmugDNA.27953.1.S1_at	hypothetical LOC441027	FLJ12993	19.15	0.0237	27.06	0.0355	0.707634	0.458093	1.78944	0.0785684	TM	Multi-TM
MmugDNA.35871.1.S1_at	alpha-fetoprotein	AFP	19.08	0.15	13.92	0.1142	1.37077	0.6714	3.81934	0.0732122	Secreted	Metabolism
MmugDNA.43084.1.S1_at	nucleolar protein 4	NOL4	19.07	0.0547	15.9	0.0084	1.19975	0.663012	2.79809	0.0426997	Nuclear	Gene expression
MmugDNA.41172.1.S1_at	doublecortin and CaM kinase-like 2	DCAMKL2	19.04	0.0254	20.37	0.0015	0.934766	0.811843	1.32231	0.439532	Intracellular	Enzyme
MmugDNA.30977.1.S1_at	SRY (sex determining region Y)-box 4	SOX4	18.93	0.0017	24.49	0.0004	0.772927	0.135721	1.09519	0.728301	Nuclear	Stem cell
MmugDNA.27503.1.S1_at	presenilin 2 (Alzheimer disease 4)	PSEN2	18.91	0.0014	30	0	0.630318	0.00296102	1.46136	0.0712314	TM	Protease
MmugDNA.8868.1.S1_at	chromosome 11 open reading frame 53	C11orf53	18.9	0.0106	23.06	0.0001	0.819528	0.305347	3.13428	5.54473e-05	Intracellular	Unknown
MmugDNA.41888.1.S1_at	UDP glycosyltransferase 8 (UDP-galactose ceramide galactosyltransferase)	UGT8	18.87	0.09	13.47	0.0036	1.40108	0.521588	2.49949	0.000219361	TM	Enzyme
MmugDNA.37940.1.S1_at	family with sequence similarity 130, member A2	FAM130A2	18.85	0.0602	7.15	0.0078	2.63572	0.14753	1.99073	0.24376	Intracellular	Unknown
MmugDNA.28610.1.S1_at	chromosome 18 open reading frame 50	C18orf50	18.76	0.0269	14.12	0.0003	1.32841	0.378399	1.96144	0.0691949	Intracellular	Unknown
MmugDNA.326.1.S1_at	adaptor-related protein complex 1, gamma 2 subunit	AP1G2	18.67	0.0684	16.27	0.0348	1.14754	0.780279	1.87808	0.0119391	Intracellular	Vesicular
MmugDNA.2083.1.S1_at	solute carrier family 7 (cationic amino acid transporter, y+ system), member 6	SLC7A6	18.63	0.014	14.85	0	1.25459	0.357842	0.777464	0.035695	TM	Transporter
MmugDNA.42933.1.S1_at	transmembrane protein 182	TMEM182	18.57	0.0176	10.37	0.0294	1.7911	0.135252	4.847	0.0144073	TM	Multi-TM
MmugDNA.36160.1.S1_at	transmembrane and tetratricopeptide repeat containing 1	TMTC1	18.56	0.0935	6.36	0.0089	2.91845	0.19005	1.7316	0.119239	TM	Multi-TM
MmugDNA.43594.1.S1_at	CDNA clone IMAGE:5277380	Hs.503429	18.56	0.1641	9.79	0.0901	1.89604	0.446916	1.50611	0.282353	N/A	Non-coding
MmugDNA.10572.1.S1_at	hypothetical protein LOC348801	LOC348801	18.55	0.0135	25.86	0.0166	0.717218	0.379202	1.69382	0.202672	Intracellular	Unknown
MmugDNA.21666.1.S1_at	hCG2024094	Hs.647190	18.52	0.0482	7.01	0.0287	2.64276	0.120434	1.33984	0.412204	N/A	Non-coding
MmugDNA.9476.1.S1_at	OTU domain containing 7A	OTUD7A	18.52	0.144	9.62	0.085	1.92496	0.411401	1.14236	0.783923	Intracellular	Protease
MmugDNA.40101.1.S1_at	Histone H3.3	HIST3H3	18.46	0.0918	0.86	0.2576	21.4984	0.0901845	0.779197	0.586016	Nuclear	DNA binding
MmugDNA.35480.1.S1_at	catenin (cadherin-associated protein), alpha-like 1	CTNNAL1	18.43	0.0212	16.85	0.0009	1.09388	0.743412	1.02595	0.823078	Intracellular	Structural
MmugDNA.15296.1.S1_at	nerve growth factor receptor (TNFRSF16) associated protein 1	NGFRAP1	18.39	0.0002	16.24	0	1.13223	0.195604	1.20185	0.137548	Intracellular	Signaling
MmugDNA.22888.1.S1_at	protease, serine, 23	PRSS23	18.35	0.0501	17.13	0.0097	1.0709	0.863053	1.81175	0.0849363	Secreted	Enzyme
MmugDNA.33151.1.S1_at	Aligns to BC042876 an antisense transcript in a large intron of the KCNH7 gene on human Chr2	---	18.29	0.0809	11.13	0.0697	1.64312	0.407688	5.43993	0.038495	N/A	Non-coding
MmugDNA.23806.1.S1_at	KIAA1324-like	KIAA1324L	18.27	0.0581	28.11	0.0071	0.650118	0.279634	2.02123	0.265213	TM	Unknown
MmugDNA.10012.1.S1_at	transmembrane protein 16D	TMEM16D	18.23	0.0069	7.64	0.0115	2.38595	0.016241	2.02878	0.106795	TM	Multi-TM
MmuSTS.1861.1.S1_at	Cholinergic receptor, nicotinic, alpha 10	CHRNA10	18.13	0.0022	0.74	0.0838	24.5868	0.00208717	3.22209	0.0444994	Intracellular	Neuronal
MmugDNA.11532.1.S1_at	chromosome 20 open reading frame 112	C20orf112	18.13	0.0222	17.5	0.0148	1.03569	0.919614	1.46614	0.129344	Intracellular	Unknown
MmugDNA.32090.1.S1_at	amyotrophic lateral sclerosis 2 (juvenile) chromosome region, candidate 13	ALS2CR13	18.11	0.0202	11.23	0.0003	1.61184	0.169304	1.55105	0.029939	Intracellular	Signaling
MmugDNA.21096.1.S1_at	zinc finger protein 275	ZNF275	18.11	0.0304	20.62	0.0158	0.87837	0.730835	3.77718	0.00856788	Nuclear	Transcription factor
MmugDNA.10708.1.S1_at	fibronectin type III domain containing 3B	FNDC3B	18.08	0.0062	10.27	0.0066	1.76052	0.050084	1.30336	0.165373	TM	Structural
MmugDNA.8007.1.S1_at	major facilitator superfamily domain containing 4	MFSD4	18.05	0.0077	8.02	0.0064	2.25027	0.0239778	2.14395	0.106734	TM	Transporter
MmugDNA.11446.1.S1_at	sodium channel, voltage-gated, type IX, alpha subunit	SCN9A	18	0.0089	21.5	0.0037	0.836957	0.494549	1.45829	0.244099	Intracellular	Unknown
MmugDNA.3088.1.S1_at	CDNA FLJ30437 fis, clone BRACE2009045	WNK3	17.97	0.2522	2.1	0.0954	8.54301	0.277894	3.5971	0.0134492	Intracellular	Signaling
MmugDNA.35571.1.S1_at	transposon-derived Buster3 transposase-like	LOC63920	17.85	0.1745	3.31	0.0775	5.38709	0.223821	2.82455	0.0289393	Intracellular	DNA repair/replication
MmuSTS.2038.1.S1_at	proenkephalin	PENK	17.83	0.0322	4.91	0.0322	3.6334	0.0567196	1.48331	0.255202	Secreted	Neuronal
MmugDNA.8211.1.S1_at	RAB3B, member RAS oncogene family	RAB3B	17.79	0.0025	28.35	0.0007	0.627346	0.0355365	2.69952	0.0719609	Vesicular	Unknown
MmugDNA.38185.1.S1_at	chromosome 11 open reading frame 63	C11orf63	17.79	0.1264	7.57	0.0126	2.34899	0.29336	1.19565	0.719099	Intracellular	Unknown
MmugDNA.36799.1.S1_at	deafness, autosomal recessive 59	DFNB59	17.76	0.0179	11.79	0.0246	1.50688	0.268226	0.989191	0.977265	Intracellular	Sensory
MmugDNA.26923.1.S1_at	leucine-rich repeat-containing G protein-coupled receptor 6	LGR6	17.72	0.0246	21.66	0.0084	0.818231	0.550621	0.798708	0.357289	TM	Receptor
MmugDNA.36391.1.S1_at	layilin	LAYN	17.72	0.2099	9.17	0.0124	1.93204	0.47959	0.884297	0.883575	TM	Structural
MmugDNA.10726.1.S1_at	resistance to inhibitors of cholinesterase 8 homolog B (C. elegans)	RIC8B	17.68	0.001	31.61	0.0003	0.559393	0.00933219	1.9359	0.0284381	Intracellular	Neuronal
MmugDNA.37454.1.S1_at	Transmembrane protein 56	TMEM56	17.64	0.0323	8.49	0.0774	2.07832	0.147674	1.02012	0.938981	TM	Multi-TM
MmugDNA.29812.1.S1_at	adaptor-related protein complex 3, beta 2 subunit	AP3B2	17.63	0.0229	21.46	0.0015	0.821315	0.473219	3.37356	0.0116134	TM	Vesicular
MmugDNA.12222.1.S1_at	chloride channel, calcium activated, family member 1	CLCA1	17.57	0.1916	1.23	0.488	14.3347	0.196149	14.7197	0.0483723	TM	Channel
MmugDNA.19447.1.S1_at	thrombospondin, type I, domain containing 4	THSD4	17.5	0.026	13.3	0.0147	1.31587	0.450867	2.42024	0.259897	Secreted	ECM
MmugDNA.25914.1.S1_at	splicing factor, arginine/serine-rich 7, 35kDa	SFRS7	17.47	0.0158	11.93	0.0055	1.46449	0.22654	0.615349	0.334079	Nuclear	RNA processing
MmugDNA.19651.1.S1_at	Rho GTPase activating protein 24	ARHGAP24	17.44	0.1224	15.48	0.0372	1.12627	0.840153	0.862494	0.726853	Intracellular	Signaling
MmugDNA.28479.1.S1_at	potassium voltage-gated channel, Shab-related subfamily, member 2	KCNB2	17.39	0.0298	28.05	0.0099	0.620004	0.215103	2.78604	0.00201139	TM	Channel
MmugDNA.42492.1.S1_at	hormonally upregulated Neu-associated kinase	HUNK	17.39	0.053	36.83	0.0002	0.472227	0.0242288	1.3387	0.494828	Intracellular	Trafficking
MmugDNA.5899.1.S1_s_at	zinc finger protein 395	ZNF395	17.37	0.0332	12.56	0.0002	1.38235	0.359173	3.47246	0.0479044	Nuclear	Transcription factor
MmuSTS.2392.1.S1_at	protein phosphatase 1, regulatory (inhibitor) subunit 1b	PPP1R1B	17.35	0.0805	21.9	0.0021	0.79216	0.557812	1.9688	0.0141175	Intracellular	Enzyme
MmugDNA.18538.1.S1_at	serpin peptidase inhibitor, clade I (neuroserpin), member 1	SERPINI1	17.31	0.0068	32.06	0.0091	0.539857	0.11141	2.8764	0.0507565	Secreted	Neuronal
MmuSTS.1144.1.S1_at	Jun dimerization protein p21SNFT	SNFT	17.29	0.0762	18.13	0.0031	0.953418	0.907771	4.28287	0.00125031	Nuclear	Transcription factor
MmugDNA.4581.1.S1_at	protocadherin 18	PCDH18	17.29	0.04	9.08	0.0101	1.90433	0.180015	0.266546	0.148085	TM	Unknown
MmugDNA.22302.1.S1_at	SOX2 overlapping transcript (non-coding RNA)	SOX2OT	17.09	0.0399	15.69	0.0225	1.08901	0.834663	0.91371	0.86672	N/A	Non-coding
MmugDNA.30533.1.S1_at	AT-binding transcription factor 1	ATBF1	17.09	0.2743	11.99	0.008	1.42549	0.704722	0.862141	0.850652	Nuclear	Transcription factor
MmugDNA.30409.1.S1_at	calmin (calponin-like, transmembrane)	CLMN	17.08	0.0691	34.32	0.0022	0.497783	0.0704771	2.81736	0.0180465	TM	Structural
MmugDNA.36897.1.S1_at	fer-1-like 5 (C. elegans)	FER1L5	17.06	0.0564	8.56	0.0037	1.99351	0.208441	0.851086	0.679864	TM	Protein trafficking
MmuSTS.1473.1.S1_at	mitogen-activated protein kinase 10	MAPK10	17.02	0.1019	2.6	0.142	6.54178	0.125799	3.22144	0.0320135	Nuclear	Apoptosis
MmuSTS.3974.1.S1_at	TEA domain family member 2	TEAD2	17.01	0.0005	14.14	0.0001	1.20317	0.144409	0.876176	0.345881	Nuclear	Transcription factor
MmunewRS.631.1.S1_at	calcium channel, voltage-dependent, alpha2delta 3 subunit	CACNA2D3	16.98	0.015	48.8	0.029	0.347999	0.100527	1.25866	0.390379	Secreted	Channel
MmugDNA.14921.1.S1_at	chromodomain helicase DNA binding protein 2	CHD2	16.97	0.0002	9.29	0.0008	1.82728	0.000795617	0.707404	0.308788	Nuclear	DNA binding
MmugDNA.17574.1.S1_at	polycystic kidney disease 2-like 1	PKD2L1	16.95	0.0075	9.45	0.0012	1.79403	0.0468009	2.85322	0.0114953	TM	Taste
MmugDNA.5215.1.S1_at	dual specificity phosphatase 4	DUSP4	16.92	0.0144	45.32	0	0.373253	0.000251212	2.8891	0.010464	Nuclear	Signaling
MmugDNA.6159.1.S1_at	ADP-ribosylation factor-like 9	ARL9	16.91	0.1693	9.64	0.0485	1.75417	0.485265	0.313777	0.189102	Intracellular	Unknown
MmugDNA.30966.1.S1_at	hairy/enhancer-of-split related with YRPW motif-like	HEYL	16.84	0.0259	14.54	0.0002	1.15778	0.60724	1.62958	0.0995184	Nuclear	Transcription factor
MmugDNA.27981.1.S1_at	leucine rich repeat containing 49	LRRC49	16.82	0.0248	22.09	0	0.761511	0.270571	1.68291	0.127122	Intracellular	Unknown
MmugDNA.9521.1.S1_at	glutaminyl-peptide cyclotransferase (glutaminyl cyclase)	QPCT	16.81	0.0712	16.84	0.0314	0.998425	0.997431	5.37364	0.0462368	Secreted	Enzyme
MmugDNA.39325.1.S1_at	fibroblast growth factor 2 (basic)	FGF2	16.8	0.0409	8.48	0.0001	1.98175	0.167415	1.9269	0.00406571	Secreted	Development
MmugDNA.19748.1.S1_at	fibrillin 1	FBN1	16.8	0.0617	16.83	0.0039	0.99823	0.99645	1.90617	0.0054631	Secreted	ECM
MmugDNA.3914.1.S1_at	chromosome 17 open reading frame 86	C17orf86	16.79	0.0076	12.41	0.0091	1.35275	0.288215	0.604724	0.39474	TM	Transporter
MmugDNA.3623.1.S1_at	family with sequence similarity 46, member C	FAM46C	16.69	0.0087	1.33	0.4001	12.585	0.00900508	1.89734	0.00926364	Intracellular	Unknown
MmugDNA.13493.1.S1_at	KIAA2022 protein	KIAA2022	16.67	0.0043	12.01	0.0082	1.3876	0.208083	2.00675	0.00514247	Intracellular	Neuronal
MmugDNA.30177.1.S1_at	hairy and enhancer of split 5 (Drosophila)	HES5	16.53	0.0013	3.98	0.0284	4.15749	0.0002252	0.832343	0.455285	Nuclear	Transcription factor
MmugDNA.7297.1.S1_s_at	ATPase, Ca++ transporting, ubiquitous	ATP2A3	16.52	0.0321	36.5	0	0.452647	0.00822386	1.8904	0.117848	TM	Transporter
MmugDNA.21781.1.S1_at	TSPY-like 3 (pseudogene)	TSPYL3	16.49	0.0433	14.06	0.0044	1.17276	0.667176	2.02355	0.0393486	Nuclear	Gene expression
MmugDNA.12874.1.S1_at	dpy-19-like 1 pseudogene 1 (C. elegans)	DPY19L1P1	16.49	0.0539	5.64	0.0513	2.9237	0.115802	2.82788	0.0262697	TM	Multi-TM
MmugDNA.33495.1.S1_at	WD repeat domain 72	WDR72	16.46	0.1553	0.59	0.436	27.9553	0.147985	1.38943	0.458218	Intracellular	Unknown
MmugDNA.22571.1.S1_at	limb bud and heart development homolog (mouse)	LBH	16.44	0.003	22.27	0	0.738254	0.0392571	1.3274	0.199421	Nuclear	Development
MmuSTS.2030.1.S1_at	procollagen-lysine, 2-oxoglutarate 5-dioxygenase 3	PLOD3	16.43	0.1032	7.12	0.1003	2.30726	0.268169	1.6727	0.155464	ER	Enzyme
MmugDNA.33481.1.S1_at	Transcribed locus, strongly similar to XP_001170038.1 PREDICTED: hypothetical protein [Pan troglodytes]	Hs.523932	16.39	0.3523	9.07	0.0416	1.80753	0.64168	0.395404	0.492675	Intracellular	Unknown
MmugDNA.38026.1.S1_at	glycoprotein M6B	GPM6B	16.33	0.001	12.69	0	1.28694	0.100267	1.07708	0.698299	TM	Multi-TM
MmugDNA.16253.1.S1_at	pleckstrin homology domain containing, family B (evectins) member 1	PLEKHB1	16.33	0.0056	10.29	0.0005	1.58732	0.0591884	1.82849	0.0225348	TM	Signaling
MmugDNA.8553.1.S1_at	phosphodiesterase 4D interacting protein (myomegalin)	PDE4DIP	16.3	0.1083	6.65	0.0285	2.45153	0.250436	0.627439	0.559116	Golgi	Protein trafficking
MmugDNA.18616.1.S1_at	Hypothetical protein LOC644009	LOC644010	16.2	0.03	7.29	0.0103	2.22141	0.102188	0.66912	0.506631	Intracellular	Unknown
MmugDNA.4400.1.S1_at	hypothetical protein FLJ39822	FLJ39822	16.09	0.07	2.82	0.0187	5.70823	0.0931664	0.941232	0.875584	TM	Multi-TM
MmugDNA.6354.1.S1_at	hypothetical gene supported by AK095117	FLJ37798	16.05	0.1971	10.08	0.0016	1.59313	0.561939	1.36685	0.322727	N/A	Non-coding
MmugDNA.26219.1.S1_at	RAS-like, family 11, member B	RASL11B	16.04	0.0955	32.69	0.0565	0.490451	0.281235	0.745506	0.446587	Intracellular	Signaling
MmugDNA.23363.1.S1_at	Protease, serine, 12 (neurotrypsin, motopsin)	PRSS12	16.03	0.0019	17.91	0	0.895101	0.342538	1.88143	0.0214167	TM	Enzyme
MmugDNA.28940.1.S1_at	regulatory factor X, 3 (influences HLA class II expression)	RFX3	16	0.0002	11.42	0.004	1.40076	0.0886319	1.4226	0.032165	Nuclear	Transcription factor
MmugDNA.27785.1.S1_at	glutathione S-transferase omega 1	GSTO1	15.95	0.0043	11.57	0.0003	1.37812	0.12898	0.909731	0.515888	Intracellular	Enzyme
MmugDNA.15378.1.S1_at	synaptotagmin XIII	SYT13	15.9	0.047	114.69	0.0008	0.138598	0.00113097	0.712497	0.356113	Vesicular	neuronal
MmugDNA.27650.1.S1_at	hypothetical protein LOC375196	LOC375196	15.9	0.076	7.63	0.1677	2.08359	0.278176	1.80486	0.0585007	Intracellular	Unknown
MmugDNA.25108.1.S1_at	Helicase, lymphoid-specific	HELLS	15.82	0.0061	13.79	0.0034	1.14734	0.5522	0.138322	0.246351	Nuclear	Enzyme
MmugDNA.2024.1.S1_at	Hypothetical protein LOC120376	LOC120376	15.82	0.0341	13.22	0.0003	1.19599	0.584305	0.831607	0.467602	Nuclear	Enzyme
MmugDNA.1162.1.S1_at	MARCKS-like 1	MARCKSL1	15.81	0.0047	15.23	0	1.03787	0.807833	1.78934	0.0311265	Intracellular	Unknown
MmugDNA.28474.1.S1_at	WW domain binding protein 5	WBP5	15.75	0.0052	12.34	0.0031	1.27624	0.283759	1.01547	0.955901	Intracellular	Unknown
MmugDNA.26821.1.S1_at	Expressed sequence (Hs.411391 - non-coding human Chr11)	AK095791	15.74	0.0665	9.92	0.171	1.58666	0.469096	0.948467	0.924718	N/A	Non-coding
MmugDNA.33553.1.S1_at	Solute carrier family 16 (monocarboxylic acid transporters), member 4	SLC16A4	15.74	0.0463	8.2	0.0208	1.918	0.200903	0.788435	0.472232	TM	Transporter
MmugDNA.26915.1.S1_at	follistatin	FST	15.73	0.132	3.93	0.3746	3.99919	0.202316	0.244367	0.0304477	Intracellular	Signaling
MmugDNA.36158.1.S1_s_at	M-phase phosphoprotein 9	MPHOSPH9	15.65	0.047	11.51	0.017	1.36009	0.473977	0.733196	0.31146	Intracellular	Cell cycle
MmugDNA.23120.1.S1_at	KIAA0888 protein	KIAA0888	15.62	0.0592	7.21	0.049	2.16522	0.193075	1.06419	0.64615	Intracellular	Unknown
MmuSTS.2788.1.S1_at	kinesin family member 1A	KIF1A	15.51	0.0025	10.06	0.0005	1.54158	0.0298079	1.1392	0.640896	Intracellular	Cytoskeleton
MmugDNA.26220.1.S1_at	hypothetical protein MGC3032	MGC3032	15.51	0.0005	12.59	0	1.23145	0.0860834	0.838961	0.437019	Intracellular	Unknown
MmugDNA.7950.1.S1_at	UDP-N-acetyl-alpha-D-galactosamine:polypeptide N-acetylgalactosaminyltransferase 2 (GalNAc-T2)	GALNT2	15.48	0.0018	11.25	0	1.37616	0.0501957	1.10723	0.31442	TM	Enzyme
MmugDNA.4792.1.S1_at	choline dehydrogenase	CHDH	15.43	0.0727	11.89	0.0213	1.2983	0.595366	2.91882	0.0139823	Mitochondrial	Enzyme
MmuSTS.909.1.S1_at	taste receptor, type 2, member 50	TAS2R50	15.4	0.0946	20.53	0.0045	0.750377	0.504115	4.59004	0.0616432	TM	Taste
MmugDNA.24617.1.S1_at	hypothetical gene supported by AK091454	LOC285382	15.39	0.1072	7.51	0.011	2.05106	0.305219	0.969414	0.950913	Intracellular	Unknown
MmuSTS.2684.1.S1_at	growth hormone releasing hormone receptor	GHRHR	15.28	0.0233	27.42	0.0003	0.557174	0.0303428	1.56141	0.140261	TM	Hormone
MmuSTS.3378.1.S1_at	CDC14 cell division cycle 14 homolog A	CDC14A	15.25	0.0072	10.76	0.0112	1.41722	0.216621	1.78849	0.0220343	Nuclear	Cell cycle
MmugDNA.32544.1.S1_at	transmembrane and tetratricopeptide repeat containing 4	TMTC4	15.25	0.0024	14.43	0	1.05682	0.676331	1.13375	0.369617	TM	Multi-TM
MmugDNA.41458.1.S1_at	Cyclin-dependent kinase inhibitor 1C (p57, Kip2)	CDKN1C	15.23	0.1085	16.76	0.0016	0.908422	0.832404	1.57031	0.0304382	Nuclear	Cell cycle
MmuSTS.2701.1.S1_at	EGF-like-domain, multiple 6	EGFL6	15.23	0.3912	1.15	0.2493	13.213	0.395673	0.143488	0.180897	Secreted	Development
MmugDNA.21156.1.S1_at	G protein-coupled receptor 75	GPR75	15.23	0.0811	6.29	0.0447	2.42009	0.204664	2.52507	0.0553805	TM	Sensory
MmuSTS.4265.1.S1_at	glypican 4	GPC4	15.21	0.1254	24.99	0.0294	0.608664	0.375492	0.424718	0.083348	GPI	Receptor
MmugDNA.22619.1.S1_at	unc-93 homolog B1 (C. elegans)	UNC93B1	15.2	0.0291	9.56	0.0027	1.58928	0.224388	0.903417	0.814148	TM	Structural
MmugDNA.30250.1.S1_at	janus kinase and microtubule interacting protein 1	JAKMIP1	15.17	0.1682	6.44	0.033	2.35612	0.350144	2.54758	0.00104046	Intracellular	Cytoskeleton
MmugDNA.10334.1.S1_at	ectonucleotide pyrophosphatase/phosphodiesterase 4 (putative function)	ENPP4	15.132	0.0156189	5.83195	0.000641632	2.59468	0.0453091	2.64519	0.0743039	TM	Enzyme
MmuSTS.970.1.S1_at	phosphoribosyl transferase domain containing 1	PRTFDC1	15.07	0.0167	13.29	0.0174	1.13406	0.706624	0.876301	0.664369	Intracellular	Enzyme
MmugDNA.13426.1.S1_at	ADAMTSL1-like 1	ADAMTSL1	15.04	0.0507	61.48	0.0005	0.244635	0.0010095	1.78859	0.192602	Secreted	ECM
MmugDNA.4703.1.S1_at	zinc finger, matrin type 1	ZMAT1	14.98	0.0055	10.57	0.0004	1.41714	0.111074	1.1344	0.549953	Nuclear	Transcription factor
MmugDNA.13128.1.S1_at	Prader-Willi syndrome chromosome region 1	PWCR1	14.92	0.0019	12.67	0.0005	1.17724	0.330019	1.25591	0.398112	N/A	Non-coding
MmugDNA.34401.1.S1_at	Transcription factor 4	TCF4	14.92	0.1085	19.63	0.0075	0.760042	0.554034	1.1106	0.782813	Nuclear	Transcription factor
MmuSTS.1179.1.S1_s_at	taste receptor, type 2, member 43	TAS2R43	14.78	0.0445	2.19	0.1445	6.75073	0.0536517	5.88443	0.00540451	TM	Taste
MmugDNA.7566.1.S1_at	teashirt family zinc finger 3	TSHZ3	14.78	0.0655	16.39	0.0049	0.901825	0.793163	1.59169	0.333981	Nuclear	Transcription factor
MmugDNA.24687.1.S1_at	SLIT-ROBO Rho GTPase activating protein 1	SRGAP1	14.74	0.2149	4.88	0.0228	3.01924	0.343612	0.482244	0.135738	Intracellular	Signaling
MmugDNA.2481.1.S1_at	transient receptor potential cation channel, subfamily M, member 8	TRPM8	14.7109	0.303575	1.85852	0.210744	7.91538	0.329761	0.545305	0.339415	TM	Channel
MmuSTS.4569.1.S1_at	MAD, mothers against decapentaplegic homolog 9	MADH9	14.7	0.0154	11.32	0.0003	1.29792	0.336914	3.61098	0.015843	Intracellular	Signaling
MmugDNA.32594.1.S1_at	poly(A) binding protein, cytoplasmic 5	PABPC5	14.69	0.0053	2.48	0.2911	5.92652	0.00200753	3.57206	0.103072	Intracellular	RNA binding
MmugDNA.2963.1.S1_at	Kelch-like 32 (drosophila)	KLHL32	14.67	0.0054	6.43	0.0267	2.2819	0.0144551	2.21666	0.0554664	Intracellular	Structural
MmuSTS.3280.1.S1_at	calcium channel, voltage-dependent, alpha 2/delta subunit 2	CACNA2D2	14.64	0.0102	10.02	0.0028	1.46117	0.16253	1.97786	0.1215	TM	Channel
MmuSTS.4690.1.S1_at	ataxin 2-binding protein 1	A2BP1	14.59	0.1576	14.42	0.0062	1.01191	0.983558	1.64199	0.281361	Golgi	RNA binding
MmugDNA.40962.1.S1_at	patched homolog 1 (Drosophila)	PTCH1	14.55	0.0312	14.27	0.0003	1.02002	0.944647	0.438551	0.0225281	TM	Development
MmuSTS.442.1.S1_at	atrophin-1 interacting protein 1	AIP1	14.54	0.0686	16.91	0.0061	0.859678	0.706557	1.9036	0.0330022	Intracellular	Signaling
MmugDNA.40419.1.S1_at	WD repeat domain 4	WDR4	14.52	0.0217	6.56	0.0378	2.21416	0.08099	0.846484	0.730269	Intracellular	Unknown
MmugDNA.1596.1.S1_at	profilin 2	PFN2	14.51	0.0001	21.16	0	0.686064	0.000230464	1.33502	0.0101982	Intracellular	Cytoskeleton
MmugDNA.34595.1.S1_at	ring finger protein 180	RNF180	14.45	0.0075	11.94	0.0067	1.21059	0.465334	1.714	0.0651007	Intracellular	Unknown
MmugDNA.10579.1.S1_at	Kv channel interacting protein 4	KCNIP4	14.42	0.0927	1.4	0.4217	10.3215	0.0988105	6.45595	0.0155709	Intracellular	Channel
MmugDNA.28654.1.S1_at	immunoglobulin superfamily, member 10	IGSF10	14.42	0.0007	4.67	0.1622	3.0859	0.00581801	1.97628	0.0829186	Secreted	Unknown
MmugDNA.27940.1.S1_at	vacuolar protein sorting 13 homolog C (S. cerevisiae)	VPS13C	14.39	0.0004	8.93	0.0001	1.61226	0.0103924	1.31402	0.106924	Intracellular	Unknown
MmugDNA.26008.1.S1_at	musashi homolog 2 (Drosophila)	MSI2	14.38	0.0067	12.28	0.0014	1.17145	0.466881	2.70031	0.000747137	Intracellular	RNA binding
MmugDNA.18175.1.S1_at	Nuclear receptor subfamily 2, group F, member 1	NR2F1	14.38	0.1603	1.35	0.5954	10.6219	0.168279	0.995921	0.989136	Nuclear	Transcription factor
MmugDNA.19512.1.S1_at	tenascin C (hexabrachion)	TNC	14.35	0.0413	5.34	0.0908	2.68671	0.0995861	0.0197783	0.00022061	Secreted	ECM
MmugDNA.23240.1.S1_at	diacylglycerol kinase, epsilon 64kDa	DGKE	14.31	0.0708	18.88	0.0313	0.757949	0.571081	0.755794	0.444705	TM	Enzyme
MmugDNA.14477.1.S1_at	SEC24 related gene family, member B (S. cerevisiae)	SEC24B	14.31	0.0916	8.84	0.0338	1.6188	0.412835	2.38871	0.14096	Intracellular	Vesicular
MmugDNA.24028.1.S1_at	BRCA2 and CDKN1A interacting protein	BCCIP	14.28	0.104	4.01	0.092	3.5567	0.171306	0.912204	0.851933	Nuclear	Signaling
MmugDNA.40211.1.S1_at	KIAA0574 protein	KIAA0574	14.28	0.051	7.63	0.0289	1.87059	0.224598	1.49489	0.382946	TM	Unknown
MmugDNA.16895.1.S1_at	spondin 2, extracellular matrix protein	SPON2	14.27	0.0187	7.54	0.032	1.89291	0.110472	1.23206	0.332069	Secreted	ECM
MmugDNA.39853.1.S1_at	Protein kinase C binding protein 1	PRKCBP1	14.27	0.0377	10.16	0.0341	1.40421	0.42966	0.951488	0.930452	Intracellular	Signaling
MmugDNA.14073.1.S1_at	microtubule-associated protein 6	MAP6	14.25	0.0073	13.8	0.0078	1.03261	0.904185	4.80349	0.00920352	Intracellular	Cytoskeleton
MmugDNA.12179.1.S1_at	elongation protein 2 homolog (S. cerevisiae)	ELP2	14.24	0.0331	9.67	0.0002	1.47196	0.294405	1.08118	0.559442	Intracellular	Signaling
MmugDNA.37576.1.S1_at	PHD finger protein 20-like 1	PHF20L1	14.19	0.008	12.31	0.0001	1.15294	0.470727	0.353429	0.00266968	Nuclear	Transcription factor
MmugDNA.27373.1.S1_at	PRO0845	DKFZP779L1068	14.14	0.0785	13.7	0.0486	1.03265	0.950788	2.39463	0.0212343	TM	Unknown
MmugDNA.5862.1.S1_s_at	tumor necrosis factor receptor superfamily, member 25	TNFRSF25	14.13	0.0026	9.8	0.0003	1.44215	0.0547854	0.636358	0.15042	TM	Apoptosis
MmugDNA.37217.1.S1_at	Hypothetical protein LOC644320	LOC644320	14.11	0.1835	10.04	0.0393	1.40594	0.647803	2.72796	0.0804878	Intracellular	Unknown
MmuSTS.1412.1.S1_at	potassium intermediate/small conductance calcium-activated chann, , subfamily N, member 3	KCNN3	14.06	0.0593	7.36	0	1.91064	0.225598	1.47708	0.178446	TM	Channel
MmugDNA.3512.1.S1_at	GRP1 (general receptor for phosphoinositides 1)-associated scaffold protein	GRASP	14.02	0.0006	18.99	0.0005	0.738241	0.081373	1.37009	0.310633	Intracellular	Signaling
MmugDNA.29040.1.S1_at	cortactin binding protein 2	CTTNBP2	14	0	17.18	0.0003	0.814958	0.171005	1.55021	0.244092	Intracellular	Structural
MmugDNA.22705.1.S1_at	solute carrier family 26 (sulfate transporter), member 1	SLC26A1	13.98	0.1289	2.2	0.1867	6.36117	0.154828	2.02507	0.0880438	TM	Transporter
MmugDNA.37678.1.S1_at	chromosome 8 open reading frame 79	C8orf79	13.96	0.0243	7.1	0.0309	1.96745	0.116302	0.957743	0.918228	Intracellular	Unknown
MmugDNA.33481.1.S1_x_at	chromosome 1 open reading frame 97	C1orf97	13.9461	0.353926	8.35491	0.030117	1.66922	0.672764	0.391408	0.461396	N/A	Non-coding
MmuSTS.3524.1.S1_at	BCL2-interacting killer (apoptosis-inducing)	BIK	13.94	0.0001	15.82	0	0.881623	0.0846246	1.19753	0.153275	Intracellular	Signaling
MmugDNA.22515.1.S1_at	N-acylsphingosine amidohydrolase 3-like	ASAH3L	13.87	0.016	15.14	0.0004	0.916114	0.704986	1.86098	0.0719725	ER	Enzyme
MmugDNA.24476.1.S1_at	REV3-like, catalytic subunit of DNA polymerase zeta (yeast)	REV3L	13.82	0.014	14.45	0.0092	0.956575	0.882587	1.43823	0.196909	Intracellular	Enzyme
MmugDNA.43394.1.S1_at	ring finger protein 157	RNF157	13.8	0.002	17.7	0.0248	0.779675	0.503259	1.20762	0.578626	Intracellular	Signaling
MmugDNA.11974.1.S1_at	cytochrome c, somatic	CYCS	13.78	0.1185	11.26	0.001	1.223	0.70429	1.28687	0.145183	Mitochondrial	Enzyme
MmuSTS.4187.1.S1_at	cytochrome b5 reductase 1 (B5R.1)	CYB5R1	13.77	0.0063	15.25	0.0004	0.902621	0.579711	2.17099	0.0233465	Mitochondrial	Enzyme
MmugDNA.30027.1.S1_at	KIAA0746 protein	KIAA0746	13.74	0.0075	13.53	0.0005	1.01514	0.944335	2.43506	0.0174271	ER	Enzyme
MmugDNA.9127.1.S1_at	proline-rich transmembrane protein 1	PRRT1	13.74	0.0224	19.32	0.0027	0.711306	0.244068	0.710115	0.527596	TM	Multi-TM
MmugDNA.10347.1.S1_at	Ret proto-oncogene (multiple endocrine neoplasia and medullary thyroid carcinoma 1, Hirschsprung disease)	RET	13.73	0.013	7.11	0.0318	1.93288	0.0846934	1.69904	0.219601	TM	Receptor
MmugDNA.15046.1.S1_at	hemicentin 1	HMCN1	13.63	0.0504	14.26	0.0104	0.955431	0.906139	0.357268	0.0181851	Secreted	ECM
MmugDNA.41197.1.S1_at	MARVEL domain containing 1	MARVELD1	13.62	0.0091	13.08	0.0001	1.04176	0.835711	1.14588	0.500698	TM	Multi-TM
MmugDNA.39191.1.S1_at	naked cuticle homolog 1 (Drosophila)	NKD1	13.61	0.0704	11.36	0.0409	1.19849	0.716102	0.980699	0.91465	Intracellular	Signaling
MmugDNA.9107.1.S1_at	hypothetical LOC440918	FLJ46875	13.61	0.0246	8.6	0.0002	1.58263	0.198355	1.04357	0.766511	Intracellular	Unknown
MmugDNA.12075.1.S1_at	threonine synthase-like 1 (bacterial)	THNSL1	13.55	0.0756	9.27	0.0479	1.46138	0.480897	1.16837	0.633513	Intracellular	Unknown
MmuSTS.1345.1.S1_at	aldehyde dehydrogenase 1 family, member A1	ALDH1A1	13.51	0	12.09	0	1.11704	0.0381619	1.16355	0.10658	Intracellular	Enzyme
MmugDNA.19257.1.S1_at	Zinc finger and BTB domain containing 10	ZBTB10	13.51	0.0063	13.42	0.0066	1.00678	0.979176	0.94758	0.891569	Nuclear	Transcription factor
MmuSTS.341.1.S1_at	suppressor of hairy wing homolog 4 (Drosophila)	SUHW4	13.46	0.0128	6.56	0.0044	2.0521	0.0542354	0.953309	0.830938	Nuclear	Transcription factor
MmuSTS.1793.1.S1_at	sema domain, immunoglobulin domain (Ig), short basic domain, sec, ted, (semaphorin) 3D	SEMA3D	13.44	0.0699	150.3	0.0047	0.0894071	0.00647848	2.31212	0.140968	TM	Stem cell
MmugDNA.10648.1.S1_at	hypothetical protein LOC254099	LOC254099	13.44	0.0402	9.53	0.0079	1.41074	0.386069	1.37818	0.292349	Intracellular	Unknown
MmugDNA.9479.1.S1_at	synapsin II	SYN2	13.42	0.1098	7.57	0.0581	1.77327	0.38921	1.62126	0.40769	Intracellular	Neuronal
MmugDNA.15603.1.S1_at	vascular endothelial zinc finger 1	VEZF1	13.4	0.0034	9.78	0.0025	1.37081	0.13675	1.31654	0.210099	Nuclear	Transcription factor
MmugDNA.31644.1.S1_at	UDP-glucuronate decarboxylase 1	UXS1	13.36	0.0312	24.05	0.0005	0.55541	0.0443017	1.1097	0.757415	Intracellular	Enzyme
MmunewRS.406.1.S1_at	chromosome 10 open reading frame 107	C10orf107	13.36	0.1317	2.27	0.1329	5.88439	0.161563	1.52825	0.502021	Intracellular	Unknown
MmuSTS.4809.1.S1_at	fucosyltransferase 8	FUT8	13.35	0.0416	7.66	0.0434	1.74181	0.244604	2.11595	0.0737121	Intracellular	Enzyme
MmuSTS.1120.1.S1_s_at	protocadherin alpha 10	PCDHA10	13.34	0.0647	6.94	0.0041	1.92188	0.236969	4.37542	0.045224	TM	Cell adhesion
MmugDNA.29119.1.S1_at	kinesin family member 5C	KIF5C	13.33	0.2053	5.65	0.0362	2.35968	0.392904	1.96046	0.124736	Intracellular	Trafficking
MmugDNA.23279.1.S1_at	hypothetical protein BC012029	LOC152573	13.32	0.1125	5.7	0.2673	2.33766	0.300626	6.66892	0.0519327	TM	Unknown
MmugDNA.28161.1.S1_at	adhesion molecule with Ig-like domain 1	AMIGO1	13.26	0.017	15.22	0.0147	0.871089	0.68949	2.25134	0.0121319	TM	Cell adhesion
MmugDNA.10395.1.S1_at	protein kinase C, epsilon	PRKCE	13.26	0.0391	8.59	0.0787	1.54274	0.372981	1.10941	0.768848	Intracellular	Enzyme
MmugDNA.13052.1.S1_at	phosphoinositide-3-kinase adaptor protein 1	PIK3AP1	13.23	0.1674	10.65	0.0506	1.24225	0.75237	0.881522	0.721232	Intracellular	Immune
MmugDNA.39216.1.S1_at	ret finger protein	RFP	13.23	0.0036	6.8	0.003	1.94668	0.0167616	0.859726	0.51299	Nuclear	Transcription factor
MmugDNA.27149.1.S1_at	Homo sapiens, clone IMAGE:5312086, mRNA	Hs.710216	13.21	0.1591	5.86	0.0251	2.25414	0.347278	0.736369	0.409507	N/A	Non-coding
MmuSTS.3536.1.S1_at	cell division cycle 25 homolog B (S. pombe)	CDC25B	13.18	0.0056	13.19	0.0004	0.999242	0.996828	0.957251	0.634881	Intracellular	Enzyme
MmugDNA.39708.1.S1_s_at	coiled-coil domain containing 85A	CCDC85A	13.12	0.0622	12.9	0.0242	1.01708	0.969674	2.43737	0.0750607	Intracellular	Unknown
MmugDNA.25987.1.S1_at	solute carrier family 9 member 7	SLC9A7	13.06	0.0385	9.45	0.0004	1.38189	0.377751	1.36531	0.0896787	TM	Transporter
MmugDNA.953.1.S1_s_at	interleukin 17 receptor B	IL17RB	13	0.2926	6.01	0.002	2.16533	0.512545	6.44521	0.00777465	TM	Receptor
MmugDNA.6693.1.S1_at	Splicing factor 3a, subunit 3, 60kDa	SF3A3	12.98	0.0531	10.74	0.0017	1.20827	0.620345	2.51258	0.0092435	Nuclear	RNA processing
MmuSTS.2126.1.S1_s_at	argininosuccinate synthetase 1	ASS1	12.97	0.0256	15.52	0.0117	0.835886	0.607189	0.49701	0.124104	Intracellular	Enzyme
MmugDNA.32481.1.S1_s_at	pleiotrophin (heparin binding growth factor 8, neurite growth-promoting factor 1) /// pleiotrophin (heparin binding growth factor 8, neurite growth-promoting factor 1)	PTN	12.97	0.1092	5.04	0.0408	2.576	0.233422	1.47594	0.380114	TM	Neuronal
MmugDNA.27558.1.S1_at	G protein-coupled receptor 180	GPR180	12.97	0.3324	4.2	0.1164	3.08663	0.462811	0.365536	0.260406	TM	Receptor
MmugDNA.19965.1.S1_at	myosin VC	MYO5C	12.94	0.0011	8.42	0.0004	1.53686	0.0139596	1.86325	0.0344512	Intracellular	Structural
MmugDNA.9158.1.S1_at	chondroitin beta1,4 N-acetylgalactosaminyltransferase	ChGn	12.93	0.2029	31.76	0.0016	0.406912	0.080781	1.45083	0.447491	TM	Enzyme
MmugDNA.35267.1.S1_at	intraflagellar transport 74 homolog (Chlamydomonas)	IFT74	12.89	0.0116	8.64	0.0002	1.4913	0.150393	1.02332	0.886182	Intracellular	Structural
MmugDNA.385.1.S1_at	Sp4 transcription factor	SP4	12.88	0.0153	10.12	0.0009	1.27193	0.377025	1.34006	0.0871395	Nuclear	Transcription factor
MmuSTS.3579.1.S1_at	protocadherin beta 16	PCDHB16	12.85	0.0935	37.91	0.0016	0.338878	0.0116308	3.53109	0.0366509	TM	Cell adhesion
MmugDNA.17722.1.S1_at	Transcribed locus	Hs.650793	12.84	0.0482	12.9	0.0081	0.9958	0.991	2.7998	0.0433563	N/A	Non-coding
MmugDNA.877.1.S1_at	sorbin and SH3 domain containing 2	SORBS2	12.83	0.0002	12.48	0.0001	1.02834	0.845058	1.75786	0.0164093	Intracellular	Signaling
MmugDNA.42287.1.S1_at	crystallin, beta A2	CRYBA2	12.81	0.0104	11.28	0.0163	1.13632	0.6763	3.68342	0.0712654	Secreted	Sensory
MmuSTS.12.1.S1_at	hairy and enhancer of split 6	HES6	12.81	0.0004	8.92	0.0011	1.43599	0.0385636	0.789418	0.415049	Nuclear	Transcription factor
MmugDNA.28298.1.S1_at	chromobox homolog 6	CBX6	12.8	0.0102	16.52	0	0.774754	0.173287	1.67407	0.0753498	Nuclear	DNA binding
MmugDNA.36726.1.S1_at	solute carrier family 44, member 4	SLC44A4	12.73	0.0158	19.86	0.0018	0.641263	0.107838	2.8153	0.0183245	TM	Transporter
MmugDNA.21216.1.S1_at	5-methyltetrahydrofolate-homocysteine methyltransferase	MTR	12.67	0.0033	15.96	0.0002	0.793911	0.173006	1.77122	0.0181998	Intracellular	Enzyme
MmugDNA.2329.1.S1_at	hypothetical LOC389393	LOC389393	12.66	0.0961	8.47	0.0007	1.49365	0.457568	2.3503	0.0333779	TM	Multi-TM
MmugDNA.3529.1.S1_at	suppressor of cytokine signaling 2	SOCS2	12.65	0.0077	6.95	0.0006	1.82048	0.0471616	1.47693	0.0940063	Intracellular	Signaling
MmugDNA.13813.1.S1_at	hexokinase domain containing 1	HKDC1	12.64	0.1737	4.17	0.0724	3.03254	0.288503	1.76945	0.0868267	Intracellular	Enzyme
MmugDNA.5130.1.S1_at	neuropilin (NRP) and tolloid (TLL)-like 2	NETO2	12.63	0.0754	16.66	0.0032	0.757996	0.474123	3.90148	0.0326445	TM	Receptor
MmugDNA.38473.1.S1_at	imprinted in Prader-Willi syndrome	IPW	12.57	0.0103	11.41	0.0129	1.10205	0.741752	0.910644	0.795918	Intracellular	Unknown
MmugDNA.24767.1.S1_at	Vacuolar protein sorting 13 homolog A (S. cerevisiae)	VPS13A	12.52	0.0078	8.02	0.0068	1.55981	0.108587	1.70195	0.327496	Intracellular	Protein trafficking
MmugDNA.29303.1.S1_at	High mobility group nucleosomal binding domain 3	HMGN3	12.5	0.0002	18.91	0	0.661037	0.00270572	1.38187	0.076984	Nuclear	Gene expression
MmugDNA.9183.1.S1_at	nipsnap homolog 3B (C. elegans)	NIPSNAP3B	12.47	0.1105	3.25	0.1042	3.83115	0.168328	2.76297	0.0145316	Intracellular	Vesicular
MmugDNA.37215.1.S1_at	GPI deacylase	PGAP1	12.45	0.0118	13.7	0.0061	0.908746	0.732953	0.847695	0.537855	Intracellular	Enzyme
MmugDNA.16239.1.S1_at	diacylglycerol kinase, eta	DGKH	12.44	0.0001	10.08	0.0008	1.2338	0.173117	0.517781	0.00137168	Intracellular	Enzyme
MmugDNA.1607.1.S1_at	FERM domain containing 4A	FRMD4A	12.44	0.0716	42.91	0.0015	0.289973	0.00509099	0.861358	0.705229	Intracellular	Unknown
MmugDNA.17093.1.S1_at	chromosome 18 open reading frame 43	C18orf43	12.43	0.0752	2.83	0.062	4.39717	0.108448	0.685767	0.321305	Intracellular	Unknown
MmuSTS.1392.1.S1_at	potassium inwardly-rectifying channel, subfamily J, member 2	KCNJ2	12.42	0.0004	17.55	0.0008	0.707846	0.114239	2.62821	0.00417193	TM	Channel
MmugDNA.8809.1.S1_at	family with sequence similarity 73, member A	FAM73A	12.37	0.0001	13.48	0	0.91761	0.340606	1.12699	0.513958	TM	Unknown
MmugDNA.6471.1.S1_at	cerebellar degeneration-related protein 1, 34kDa	CDR1	12.35	0.0428	5.96	0.0102	2.07104	0.154404	0.389204	0.00524089	Intracellular	Unknown
MmugDNA.14524.1.S1_x_at	zinc finger protein 43	ZNF43	12.3	0.0133	11.7	0.0007	1.05181	0.830355	1.14869	0.688792	Nuclear	Transcription factor
MmugDNA.7049.1.S1_at	phospholipase D family, member 5	PLD5	12.29	0.1437	5.79	0.1111	2.12127	0.35541	2.37403	0.0708527	Golgi	Vesicular
MmugDNA.24708.1.S1_at	RAB17, member RAS oncogene family	RAB17	12.25	0.0042	13.34	0.0002	0.918595	0.604352	0.915475	0.821051	Intracellular	Enzyme
MmugDNA.23075.1.S1_at	ELAV (embryonic lethal, abnormal vision, Drosophila)-like 4 (Hu antigen D)	ELAVL4	12.24	0.0975	11.88	0.0286	1.03073	0.952946	2.21606	0.241542	Intracellular	RNA binding
Mmu.8277.1.S1_at	RNA (guanine-9-) methyltransferase domain containing 3	RG9MTD3	12.23	0.0215	3.61	0.0689	3.38313	0.0353958	1.30866	0.448385	Intracellular	RNA binding
MmugDNA.40814.1.S1_at	acid phosphatase-like 2	ACPL2	12.19	0	9.51	0.0001	1.28258	0.0298672	1.20858	0.327295	TM	Enzyme
MmugDNA.1647.1.S1_at	KIAA1772	KIAA1772	12.18	0.0491	3.42	0.3176	3.56235	0.0843069	1.07551	0.866397	N/A	Non-coding
MmugDNA.8441.1.S1_at	carbohydrate (N-acetylgalactosamine 4-0) sulfotransferase 9	CHST9	12.17	0.1685	1.12	0.4749	10.8756	0.17181	1.83755	0.174383	ER/golgi	Enzyme
MmugDNA.37954.1.S1_at	contactin 3 (plasmacytoma associated)	CNTN3	12.13	0.1528	1.42	0.1148	8.56766	0.163921	1.22168	0.326486	GPI	Cell adhesion
MmugDNA.32344.1.S1_at	phosphatidylinositol glycan anchor biosynthesis, class K	PIGK	12.1	0.0403	8.44	0.0097	1.43446	0.370357	2.02238	0.00142792	TM	Enzyme
MmugDNA.7695.1.S1_at	interferon-induced protein with tetratricopeptide repeats 5	IFIT5	12.1	0.0311	4.96	0.0016	2.4404	0.0878024	1.257	0.41151	Intracellular	Unknown
MmugDNA.8598.1.S1_at	BR serine/threonine kinase 1	BRSK1	12.09	0.0205	17.98	0.001	0.672669	0.133142	0.851037	0.360354	Intracellular	Enzyme
MmuSTS.860.1.S1_s_at	dystrobrevin, beta	DTNB	12.09	0.0829	8.75	0.004	1.38273	0.509061	0.514174	0.126713	Intracellular	Structural
MmugDNA.40563.1.S1_at	thymosin beta15b	MGC39900	12.04	0.0014	13.06	0.0002	0.921677	0.573925	0.79393	0.378354	Intracellular	Cytoskeleton
MmugDNA.7044.1.S1_at	transmembrane protein 98	TMEM98	12.02	0.0354	14.73	0.0022	0.81622	0.506894	0.974288	0.881389	Secreted	Unknown
MmugDNA.11429.1.S1_at	hypothetical protein LOC130576	LOC130576	11.98	0.0235	8.31	0.0021	1.44166	0.271391	1.39369	0.256518	TM	Multi-TM
MmuSTS.2606.1.S1_at	ectodermal-neural cortex (with BTB-like domain)	ENC1	11.95	0.0001	18.56	0.0001	0.643895	0.00958658	1.54589	0.0161513	Intracellular	Structural
MmugDNA.2578.1.S1_at	ankyrin repeat domain 32	ANKRD32	11.94	0.1581	6.7	0.0161	1.78143	0.443485	0.800713	0.561448	Nuclear	DNA repair/replication
MmugDNA.2925.1.S1_at	DIRAS family, GTP-binding RAS-like 2	DIRAS2	11.9	0.1148	11.81	0.0013	1.0073	0.987754	1.72773	0.210251	Intracellular	Enzyme
MmugDNA.13727.1.S1_at	beta-site APP-cleaving enzyme 1	BACE1	11.89	0.014	14.04	0.0028	0.847015	0.527391	3.30597	0.01232	Golgi	Enzyme
MmugDNA.601.1.S1_at	splA/ryanodine receptor domain and SOCS box containing 4	SPSB4	11.89	0.0112	18.87	0.0113	0.629707	0.204877	3.23268	0.0105795	Intracellular	Signaling
MmugDNA.21180.1.S1_at	Haptoglobin	HP	11.87	0.0019	8.28	0.0376	1.43369	0.252261	0.480589	0.301379	Secreted	Enzyme
MmuSTS.3637.1.S1_at	ets variant gene 4 (E1A enhancer binding protein, E1AF)	ETV4	11.87	0.0746	13.41	0.0038	0.884898	0.756663	0.886361	0.58269	Nuclear	Transcription factor
MmugDNA.4207.1.S1_at	KIAA1430	KIAA1430	11.86	0.067	8.85	0.0003	1.3406	0.501217	2.1652	0.0202798	Intracellular	Unknown
MmugDNA.12193.1.S1_at	chimerin (chimaerin) 2	CHN2	11.81	0.0044	8.34	0.0005	1.41547	0.10856	2.18976	0.00260407	Intracellular	Signaling
MmugDNA.18520.1.S1_at	ATP-binding cassette, sub-family C (CFTR/MRP), member 4	ABCC4	11.81	0.0107	13.66	0.0007	0.86487	0.50765	1.23678	0.431695	TM	Transporter
MmugDNA.24147.1.S1_at	TNF receptor-associated factor 5	TRAF5	11.79	0.0136	5.15	0.0316	2.29068	0.0428223	1.76161	0.117775	Intracellular	Signaling
MmugDNA.2196.1.S1_at	KIAA0500 protein	KIAA0500	11.75	0.0987	12.47	0.0047	0.942391	0.894353	3.17042	0.00294313	N/A	Repetitive
MmugDNA.41313.1.S1_at	oxytocin, prepro- (neurophysin I)	OXT	11.71	0.005	16.42	0.0017	0.713113	0.156037	2.20782	0.0596265	Secreted	Growth factor
MmugDNA.32004.1.S1_at	solute carrier family 45, member 3	SLC45A3	11.65	0.0994	8.48	0.0157	1.37272	0.556853	1.06012	0.88802	TM	Transporter
MmuSTS.3835.1.S1_at	solute carrier family 1 (glial high affinity glutamate transport, ), member 3	SLC1A3	11.65	0.0385	0.67	0.5221	17.4165	0.0353888	1.46577	0.278211	TM	Transporter
MmugDNA.13455.1.S1_at	leucine-rich repeats and immunoglobulin-like domains 1 /// leucine-rich repeats and immunoglobulin-like domains 1	LRIG1	11.61	0	9.37	0	1.239	0.0521022	1.29825	0.201766	TM	Receptor
MmuSTS.1588.1.S1_at	KARP-1-binding protein	KAB	11.61	0.0694	4.25	0.0107	2.73032	0.149205	1.28788	0.541894	Intracellular	Structural
MmugDNA.20795.1.S1_at	slit homolog 1	SLIT1	11.6	0.0095	3.05	0.0663	3.80887	0.0100613	2.48715	0.000597463	Secreted	Growth factor
MmugDNA.20971.1.S1_at	Zinc finger and SCAN domain containing 5	ZSCAN5	11.57	0.2703	9.73	0.0334	1.1888	0.837636	4.22763	0.0382767	Nuclear	Transcription factor
MmuSTS.1411.1.S1_at	potassium large conductance calcium-activated channel, subfamily, , beta member 4	KCNMB4	11.56	0.1841	15.27	0.0601	0.75702	0.675531	0.390791	0.197914	TM	Channel
MmugDNA.16934.1.S1_at	sarcoglycan, delta (35kDa dystrophin-associated glycoprotein)	SGCD	11.54	0.2355	2.79	0.1488	4.13624	0.307911	1.84341	0.119205	Intracellular	Structural
MmugDNA.21778.1.S1_at	RAP1A, member of RAS oncogene family	RAP1A	11.52	0.08	4.8	0.0004	2.40121	0.19492	1.38162	0.023512	Intracellular	Signaling
MmugDNA.4603.1.S1_at	storkhead box 1	STOX1	11.5	0.1113	8.32	0.0001	1.38234	0.549069	0.871502	0.754519	Nuclear	DNA binding
MmugDNA.27242.1.S1_at	sodium channel, voltage-gated, type V, alpha (long QT syndrome 3)	SCN5A	11.49	0.0001	19.84	0.0004	0.578743	0.0130197	1.32484	0.479304	TM	Channel
MmugDNA.17442.1.S1_at	Kelch repeat and BTB (POZ) domain containing 7	KBTBD7	11.49	0.0711	7.03	0.0121	1.63436	0.3414	1.33635	0.654169	Intracellular	Unknown
MmugDNA.8009.1.S1_at	nudix (nucleoside diphosphate linked moiety X)-type motif 16	NUDT16	11.46	0.0183	9.06	0.0065	1.26582	0.439442	0.983467	0.94179	Intracellular	Unknown
MmuSTS.1952.1.S1_at	NK3 transcription factor related, locus 1	NKX3-1	11.42	0.1564	4.7	0.072	2.43077	0.317124	0.422177	0.322835	Nuclear	Transcription factor
MmuSTS.4574.1.S1_at	mannosidase, alpha, class 2A, member 2	MAN2A2	11.38	0.01	12.38	0.0007	0.918575	0.694546	1.89132	0.0260681	Intracellular	Enzyme
MmugDNA.37230.1.S1_at	KIAA1018	KIAA1018	11.38	0.1809	1.72	0.2122	6.62985	0.204383	1.64493	0.138787	Intracellular	Unknown
MmugDNA.40963.1.S1_at	chromosome 14 open reading frame 37	C14orf37	11.37	0.009	12.84	0.0019	0.885393	0.613813	0.570012	0.356919	TM	Unknown
MmuSTS.1471.1.S1_at	guanylate cyclase activator 1A (retina)	GUCA1A	11.36	0.0996	4.55	0.0562	2.49875	0.221173	4.19814	0.0785754	Intracellular	Sensory
MmugDNA.15233.1.S1_at	WD repeat domain 35	WDR35	11.36	0.0052	23.78	0.0011	0.477853	0.0131647	1.40948	0.378042	Intracellular	Unknown
MmugDNA.9444.1.S1_at	Retrovirus-related Pol polyprotein LINE-1 (55% similarity over 369 aa)	Pol	11.34	0.2385	8.22	0.013	1.37984	0.694418	0.496627	0.159164	N/A	Repetitive
MmugDNA.23983.1.S1_at	multiple PDZ domain protein	MPDZ	11.33	0.1362	3.51	0.0512	3.22524	0.223835	0.999657	0.999075	Intracellular	Structural
MmugDNA.12546.1.S1_at	acyl-CoA synthetase long-chain family member 4	ACSL4	11.31	0	9.41	0	1.20141	0.0443551	1.79809	0.00803601	Intracellular	Enzyme
MmuSTS.1428.1.S1_at	Kruppel-like factor 12	KLF12	11.3	0.0028	13.13	0	0.860664	0.277066	0.715157	0.188908	Nuclear	Transcription factor
MmugDNA.7673.1.S1_at	FK506 binding protein 14, 22 kDa	FKBP14	11.29	0.0412	7.79	0.0025	1.44873	0.342479	1.31912	0.359268	ER	Protein folding
MmugDNA.41988.1.S1_at	enhancer of polycomb homolog 1 (Drosophila)	EPC1	11.29	0.1826	5.29	0.0053	2.1356	0.389947	1.03479	0.910017	Nuclear	Transcription factor
MmugDNA.43070.1.S1_at	HtrA serine peptidase 2	HTRA2	11.28	0.1224	4.22	0.0033	2.67366	0.239202	0.869352	0.631643	Intracellular	Enzyme
MmugDNA.6585.1.S1_at	hypothetical protein LOC342892	LOC342892	11.27	0.0475	10	0.0077	1.12727	0.750772	2.08878	0.136259	Intracellular	Unknown
MmugDNA.36148.1.S1_at	cytochrome P450, family 26, subfamily A, polypeptide 1	CYP26A1	11.24	0.0734	8.39	0.0606	1.33941	0.578121	0.632334	0.301637	ER	Metabolism
MmuSTS.1570.1.S1_at	neurobeachin	NBEA	11.21	0.0117	15.82	0.0009	0.708408	0.150333	2.70743	0.00556382	Intracellular	Neuronal
MmugDNA.3222.1.S1_at	breast carcinoma amplified sequence 4	BCAS4	11.21	0.0616	9.97	0.0063	1.1242	0.771052	2.2586	0.0218739	Intracellular	Unknown
MmugDNA.18836.1.S1_at	ubiquitin specific peptidase 51	USP51	11.19	0.0711	7.66	0.0275	1.46108	0.451963	1.16497	0.639826	Intracellular	Protein processing
MmugDNA.16000.1.S1_at	hypothetical protein LOC285147	LOC285147	11.19	0.0602	6.09	0.0197	1.8378	0.24591	0.749519	0.562229	Unknown	Unknown
MmugDNA.39293.1.S1_at	acyltransferase like 1	AYTL1	11.18	0.0142	6.73	0.0303	1.66192	0.149537	2.82036	0.026258	TM	Immune
MmugDNA.14544.1.S1_at	legumain	LGMN	11.17	0.0017	11.87	0.0005	0.940907	0.695791	2.22842	0.00899551	Intracellular	Enzyme
MmugDNA.6401.1.S1_at	Ribosomal protein L5	RPL5	11.17	0.0176	4.61	0.0307	2.42573	0.0474376	1.17028	0.443355	Intracellular	Gene expression
MmugDNA.5964.1.S1_at	hypothetical LOC197135	LOC197135	11.17	0.1999	1.82	0.0187	6.1343	0.229195	1.14198	0.842686	Intracellular	Unknown
MmuSTS.3007.1.S1_at	myosin, heavy polypeptide 10, non-muscle	MYH10	11.16	0.0538	2.17	0.0616	5.1411	0.0703955	1.1311	0.721893	Intracellular	Cytoskeleton
MmugDNA.24533.1.S1_at	cathepsin S	CTSS	11.16	0.0268	4.61	0.1227	2.42426	0.0834733	1.4795	0.551177	Lysosomal	Enzyme
MmuSTS.2013.1.S1_at	protocadherin beta 10	PCDHB10	11.11	0.0296	10.5	0.0024	1.05807	0.852192	6.29459	2.16938e-05	TM	Cell adhesion
MmugDNA.24746.1.S1_at	parvin, alpha	PARVA	11.08	0.0189	10.51	0	1.05416	0.822971	1.38018	0.242481	Intracellular	Cytoskeleton
MmugDNA.3581.1.S1_at	RIMS binding protein 2	RIMBP2	11.08	0.0374	8.47	0.0113	1.30803	0.474234	3.04439	0.00707063	Intracellular	Neuronal
MmugDNA.23618.1.S1_s_at	vesicle-associated membrane protein 2 (synaptobrevin 2)	VAMP2	11.08	0.0099	7.16	0.0025	1.54709	0.113305	0.819686	0.457527	Vesicular	Neuronal
MmugDNA.20454.1.S1_at	prostaglandin-endoperoxide synthase 1 (prostaglandin G/H synthase and cyclooxygenase)	PTGS1	11.04	0.142	22.61	0.0044	0.488334	0.12963	3.79723	0.0149566	TM	Enzyme
MmugDNA.11554.1.S1_at	Antisense of ZFHX3 3' UTR on human Chr16	---	11.04	0.3701	6.18	0.0477	1.78464	0.650224	1.05406	0.932655	N/A	Non-coding
MmugDNA.9472.1.S1_at	islet cell autoantigen 1,69kDa-like	ICA1L	11.02	0.1429	11.59	0.0188	0.950227	0.926322	0.881106	0.752553	Intracellular	Signaling
MmugDNA.41938.1.S1_at	transmembrane protein 171	TMEM171	11.01	0.0083	4.01	0.029	2.74986	0.015549	3.97315	0.00227748	TM	Multi-TM
MmugDNA.32419.1.S1_at	chromosome 6 open reading frame 66	C6orf66	11	0.0539	4.38	0.0137	2.51285	0.133095	1.24	0.235485	Intracellular	Signaling
MmugDNA.40687.1.S1_at	SRY (sex determining region Y)-box 21	SOX21	11	0.0835	15.14	0.018	0.72619	0.485426	0.71822	0.575106	Nuclear	Stem cell
MmugDNA.10078.1.S1_at	allantoicase	ALLC	10.97	0.0807	1.72	0.0804	6.38871	0.0946174	5.46863	0.026356	Intracellular	Enzyme
MmugDNA.15732.1.S1_at	desmocollin 1	DSC1	10.95	0.0059	7.32	0.0338	1.49611	0.205323	2.41084	0.0979861	TM	Cell adhesion
MmuSTS.4228.1.S1_at	dehydrogenase/reductase (SDR family) member 8	DHRS8	10.95	0.0001	8.87	0.0001	1.23437	0.119103	2.16221	0.0221307	TM	Enzyme
MmuSTS.1848.1.S1_at	brain synembryn	hSyn	10.95	0.0164	16.81	0.0005	0.651454	0.0760797	2.13694	0.0440813	Intracellular	Signaling
MmugDNA.10899.1.S1_s_at	ankyrin repeat domain 6	ANKRD6	10.92	0.0064	10.61	0.0117	1.02957	0.917806	1.38413	0.163073	Intracellular	Signaling
MmugDNA.43617.1.S1_at	KIAA1958	KIAA1958	10.9	0.0031	8.98	0.005	1.21401	0.379117	1.4082	0.372881	Nuclear	Unknown
MmugDNA.37242.1.S1_at	serine/threonine kinase 32A	STK32A	10.89	0.0723	12.75	0.0108	0.854371	0.705345	2.93348	0.0395355	Intracellular	Signaling
MmugDNA.40836.1.S1_at	chromosome 6 open reading frame 168	C6orf168	10.89	0.0056	15.37	0.0014	0.70883	0.136544	1.38705	0.056321	TM	Unknown
MmugDNA.6739.1.S1_at	glutathione peroxidase 7	GPX7	10.88	0.0264	6	0.0006	1.81267	0.135121	0.645097	0.0582696	Intracellular	Enzyme
MmuSTS.4083.1.S1_at	synaptogyrin 3	SYNGR3	10.88	0.0593	6.88	0.0001	1.58174	0.3184	0.939439	0.870549	TM	Multi-TM
MmugDNA.18010.1.S1_at	artemin	ARTN	10.87	0.0365	4.94	0.0255	2.19781	0.116433	0.897875	0.628635	Secreted	Growth factor
MmugDNA.9213.1.S1_at	hypothetical protein FLJ11286	FLJ11286	10.85	0.0133	4.88	0.0012	2.22206	0.0452433	0.795796	0.441574	Intracellular	Unknown
MmuSTS.3984.1.S1_at	ST3 beta-galactoside alpha-2,3-sialyltransferase 3	ST3GAL3	10.84	0.023	9.37	0.0259	1.15657	0.689885	1.21081	0.465571	Golgi	Enzyme
MmugDNA.27586.1.S1_at	Overexpressed in colon carcinoma-1 (OCC-1)	OCC-1	10.78	0.0001	7.82	0.0035	1.37777	0.0863478	1.31454	0.270634	Intracellular	Unknown
MmugDNA.21070.1.S1_at	integrin, alpha 3 (antigen CD49C, alpha 3 subunit of VLA-3 receptor)	ITGA3	10.75	0.0196	7.77	0.0069	1.38296	0.302118	1.55096	0.102916	TM	Neuronal
MmugDNA.6331.1.S1_at	Death associated transcription factor 1	DATF1	10.74	0.072	10.66	0.0014	1.00678	0.986012	0.980979	0.966581	Nuclear	Transcription factor
MmugDNA.26441.1.S1_at	Integrin, alpha 2 (CD49B, alpha 2 subunit of VLA-2 receptor)	ITGA2	10.73	0.0148	6.81	0.0017	1.5757	0.152698	3.77231	0.000481259	Secreted	Cell adhesion
MmugDNA.3986.1.S1_at	peptidylglycine alpha-amidating monooxygenase	PAM	10.72	0.0178	5.13	0.0017	2.08843	0.0683778	2.80763	0.0049351	Vesicular	Enzyme
MmugDNA.9893.1.S1_at	Cysteine-rich hydrophobic domain 1	CHIC1	10.72	0.0247	12.27	0.0002	0.873575	0.60415	0.872771	0.633183	TM	Unknown
MmugDNA.10231.1.S1_at	mannosidase, endo-alpha-like	MANEAL	10.7	0.03	9.27	0.005	1.15463	0.654126	2.7366	0.0703402	TM	Enzyme
MmugDNA.38733.1.S1_at	potassium inwardly-rectifying channel, subfamily J, member 10	KCNJ10	10.68	0.1838	16.94	0.0007	0.63055	0.358707	1.24815	0.446443	TM	Channel
MmugDNA.29034.1.S1_at	chromosome 20 open reading frame 133	C20orf133	10.68	0.045	2.96	0.0276	3.60957	0.0748433	1.72445	0.203773	Intracellular	Enzyme
MmugDNA.39450.1.S1_at	cAMP responsive element binding protein 3-like 1	CREB3L1	10.68	0.0076	4.38	0.0002	2.44049	0.0242185	1.66038	0.203249	Nuclear	Transcription factor
MmugDNA.37543.1.S1_at	saccharopine dehydrogenase (putative)	SCCPDH	10.67	0.0601	19.28	0.0064	0.553428	0.139113	2.43252	0.157915	TM	Enzyme
MmuSTS.2972.1.S1_at	lipase A, lysosomal acid, cholesterol esterase	LIPA	10.65	0.0008	10.23	0	1.04056	0.755169	2.83206	0.00953618	Lysosomal	Enzyme
MmugDNA.24818.1.S1_at	frizzled homolog 3 (Drosophila)	FZD3	10.65	0.0014	11.12	0.0038	0.957717	0.837189	1.28172	0.138461	TM	Receptor
MmugDNA.9629.1.S1_at	FCH and double SH3 domains 2	FCHSD2	10.65	0.098	8.53	0.0041	1.24808	0.653074	1.14534	0.457289	Intracellular	Signaling
MmugDNA.6922.1.S1_at	chromosome 12 open reading frame 23	C12orf23	10.6	0.0074	8.14	0.0061	1.30171	0.29714	2.27207	0.0306176	TM	Multi-TM
MmugDNA.1710.1.S1_at	Aligns to the antisense strand of a large intron of the HLCS gene on human Chr21	---	10.6	0.0769	3.39	0.0043	3.12756	0.139805	1.44622	0.285501	N/A	Non-coding
MmugDNA.16569.1.S1_s_at	hypothetical protein BC002770	LOC92154	10.59	0.0596	10.5	0	1.009	0.97888	1.22923	0.619612	Intracellular	Structural
MmugDNA.37681.1.S1_at	epiplakin 1	EPPK1	10.58	0.0179	13.75	0.0005	0.769372	0.278208	0.953776	0.849343	Intracellular	Structural
MmugDNA.41790.1.S1_at	tissue factor pathway inhibitor (lipoprotein-associated coagulation inhibitor)	TFPI	10.56	0.0279	4.1	0.0449	2.57513	0.0663215	1.34324	0.030047	Secreted	Protease inhibitor
MmugDNA.22773.1.S1_s_at	FLJ35784 protein	FLJ35784	10.55	0.1027	13.95	0.0132	0.756537	0.547751	2.48752	0.0984149	Intracellular	Unknown
MmugDNA.29455.1.S1_at	Inositol polyphosphate-4-phosphatase, type I, 107kDa	INPP4A	10.54	0.0528	5.23	0.0004	2.01637	0.182775	0.847234	0.175704	Intracellular	Enzyme
MmugDNA.26182.1.S1_at	heterogeneous nuclear ribonucleoprotein A1	HNRPA1	10.54	0.162	7.37	0.0101	1.43021	0.592691	0.413888	0.00421083	Nuclear	RNA binding
MmugDNA.34981.1.S1_at	chromosome 10 open reading frame 79	C10orf79	10.54	0.1909	9.57	0.0371	1.10235	0.885333	2.65248	0.138628	Intracellular	Unknown
MmugDNA.6182.1.S1_at	spermine synthase	SMS	10.52	0.0031	10.59	0	0.993795	0.960149	1.41625	0.0817791	Intracellular	Enzyme
MmugDNA.26304.1.S1_at	chromosome 22 open reading frame 26	C22orf26	10.52	0.0533	8.83	0.0138	1.19105	0.667429	1.99323	0.0947874	Intracellular	Unknown
MmugDNA.19566.1.S1_at	deiodinase, iodothyronine, type I	DIO1	10.51	0.0408	3.86	0.0509	2.72184	0.0893515	3.56571	0.0200387	Intracellular	Enzyme
MmugDNA.13403.1.S1_at	complement component 5a receptor 1	C5AR1	10.47	0.0646	11.27	0	0.928701	0.83176	3.66919	0.0165282	TM	Receptor
MmugDNA.35214.1.S1_at	solute carrier family 35, member D3	SLC35D3	10.46	0.0378	10.79	0.0178	0.969255	0.934058	2.61971	0.153964	TM	Transporter
MmugDNA.40498.1.S1_at	collagen and calcium binding EGF domains 1	CCBE1	10.45	0.3468	3.38	0.1205	3.09528	0.467918	3.84903	0.0227249	Secreted	ECM
MmugDNA.10468.1.S1_at	RIKEN cDNA D630023F18	LOC389073	10.45	0.2988	6.86	0.3117	1.52347	0.709204	9.63058	0.0342507	Intracellular	Unknown
MmugDNA.36784.1.S1_at	zinc finger protein 711	ZNF711	10.41	0.0448	6.71	0.0194	1.55117	0.314626	0.535216	0.296747	Nuclear	Transcription factor
MmugDNA.2145.1.S1_at	SWI/SNF related, matrix associated, actin dependent regulator of chromatin, subfamily d, member 3	SMARCD3	10.39	0.0427	19.96	0.0002	0.520327	0.0316657	0.411867	0.116396	Nuclear	Gene expression
MmugDNA.35201.1.S1_at	eukaryotic translation initiation factor 2C, 3	EIF2C3	10.39	0.0222	9.6	0.0113	1.08245	0.809381	0.851709	0.733759	Intracellular	RNA binding
MmugDNA.29278.1.S1_at	microtubule-associated protein, RP/EB family, member 3	MAPRE3	10.37	0.0322	10.26	0	1.00998	0.969913	0.991541	0.970165	Intracellular	Cytoskeleton
MmuSTS.1261.1.S1_at	protein tyrosine phosphatase, receptor type, E	PTPRE	10.37	0.1013	15.34	0.0117	0.675859	0.392426	1.85428	0.069223	Intracellular	Signaling
MmugDNA.29494.1.S1_at	coagulation factor II (thrombin) receptor	F2R	10.32	0.0283	8.44	0.0033	1.22296	0.521616	5.37702	0.0143607	TM	Receptor
MmuSTS.1320.1.S1_at	Down syndrome critical region gene 1-like 1	DSCR1L1	10.3	0.0015	5.84	0.0001	1.76437	0.0353745	2.30381	0.0503241	Intracellular	Unknown
MmugDNA.12186.1.S1_at	calsyntenin 2	CLSTN2	10.29	0.1188	14.07	0.0004	0.73105	0.456189	2.52023	0.033395	TM	Cell adhesion
MmuSTS.4170.1.S1_at	muscle RAS oncogene homolog	MRAS	10.29	0.0769	12.1	0.0001	0.8506	0.653264	0.876698	0.704316	TM	Signaling
MmugDNA.33777.1.S1_at	spastic paraplegia 3A (autosomal dominant)	SPG3A	10.26	0.0089	12.6	0.0066	0.813902	0.463714	1.39904	0.387005	Golgi	Enzyme
MmugDNA.33327.1.S1_s_at	collagen, type IV, alpha 3 (Goodpasture antigen)	COL4A3	10.26	0.2383	10.69	0.0176	0.960105	0.953532	2.00647	0.16839	Secreted	Structural
MmugDNA.26696.1.S1_at	tubulin tyrosine ligase-like family, member 1	TTLL1	10.25	0.0339	5.22	0.1416	1.96341	0.188666	1.41635	0.313826	Intracellular	Structural
MmugDNA.9262.1.S1_at	synaptotagmin IV	SYT4	10.24	0.0116	5.74	0.1735	1.78225	0.229597	4.80648	0.237579	Vesicular	neuronal
MmugDNA.8752.1.S1_at	protein tyrosine phosphatase, receptor type, G	PTPRG	10.22	0.0001	9.74	0.0004	1.04976	0.724922	1.43628	0.0801998	TM	Signaling
MmugDNA.16366.1.S1_at	THAP domain containing 10	THAP10	10.19	0.1053	2.8	0.0505	3.64453	0.160927	0.989405	0.958952	Nuclear	DNA binding
MmugDNA.6353.1.S1_at	hypothetical LOC401588	LOC401588	10.18	0.0083	11.37	0.0011	0.895699	0.617228	1.51335	0.217243	Intracellular	Enzyme
MmugDNA.15847.1.S1_at	rabaptin, RAB GTPase binding effector protein 1	RABEP1	10.15	0.0047	6.94	0.0093	1.46239	0.132529	1.72696	0.0508792	Endosomal	Trafficking
MmugDNA.37609.1.S1_at	nuclear transcription factor Y, beta	NFYB	10.15	0.17	4.37	0.093	2.32239	0.346133	0.920921	0.830159	Nuclear	Transcription factor
MmugDNA.40188.1.S1_at	MAP7 domain containing 2	MAP7D2	10.12	0.1491	4.01	0.0532	2.52287	0.290068	0.615903	0.22698	Intracellular	Structural
MmugDNA.24496.1.S1_at	transmembrane protein 61	TMEM61	10.08	0.0933	4.67	0.0248	2.15683	0.247426	2.26383	0.123807	TM	Multi-TM
MmugDNA.29955.1.S1_at	SLAIN motif family, member 1	SLAIN1	10.06	0.0114	5.74	0.0137	1.75334	0.0888316	1.64778	0.0768909	Intracellular	Stem cell
MmugDNA.30872.1.S1_at	tescalcin	TESC	10.05	0.015	33.5	0.0037	0.299901	0.0126832	3.35383	0.00412799	Intracellular	Channel
MmugDNA.35226.1.S1_at	ATH1, acid trehalase-like 1 (yeast)	ATHL1	10.05	0.0088	7.4	0.0387	1.35908	0.36511	0.823501	0.426361	Intracellular	Enzyme
MmuSTS.1643.1.S1_at	transient receptor potential cation channel, subfamily M, member 5	TRPM5	10.04	0.0512	7.13	0.0004	1.40719	0.391749	2.82609	0.00527718	TM	Taste
MmugDNA.27509.1.S1_at	ADP-ribosylation factor-like 10	ARL10	10.02	0.0525	9.89	0.0021	1.01321	0.97005	0.788821	0.507738	Nuclear	Enzyme
MmugDNA.11066.1.S1_at	chromosome 10 open reading frame 38	C10orf38	10.02	0.0005	14.56	0	0.688109	0.00499376	1.5923	0.0189443	TM	Unknown
MmugDNA.40929.1.S1_at	calcium channel, voltage-dependent, alpha 2/delta subunit 1	CACNA2D1	10.01	0.1388	12.77	0.0006	0.783541	0.594369	1.85713	0.246263	TM	Channel
MmugDNA.34386.1.S1_at	OCIA domain containing 2	OCIAD2	10	0.0001	6.87	0	1.45527	0.00670411	1.97491	0.029588	Intracellular	Unknown
MmugDNA.9767.1.S1_at	Solute carrier family 39 (zinc transporter), member 10	SLC39A10	9.99	0.0536	4.97	0.2017	2.00726	0.247106	0.433904	0.274153	TM	Transporter
MmugDNA.8761.1.S1_at	ProSAPiP1 protein	ProSAPiP1	9.97	0.0654	6.27	0.0035	1.58961	0.333021	1.81761	0.12582	Intracellular	Neuronal
MmugDNA.21562.1.S1_at	POU domain, class 2, associating factor 1	POU2AF1	9.97	0.0075	3.67	0.073	2.71359	0.0242277	1.69383	0.353244	Nuclear	Transcription factor
MmugDNA.21586.1.S1_at	protein kinase, cAMP-dependent, regulatory, type II, beta	PRKAR2B	9.95	0.021	4.36	0.0095	2.28034	0.0657663	0.54663	0.0359226	Intracellular	Signaling
MmugDNA.10369.1.S1_at	EPS8-like 3	EPS8L3	9.94	0.0805	21.27	0.0244	0.467299	0.159521	1.79074	0.393256	Intracellular	Signaling
MmugDNA.4900.1.S1_at	amylase, alpha 1A; salivary /// amylase, alpha 1B; salivary /// amylase, alpha 1C; salivary /// amylase, alpha 2A; pancreatic /// amylase, alpha 2B (pancreatic) /// Pancreatic alpha-amylase precursor (PA) (1,4-alpha-D-glucan glucanohydrolase) /	AMY1A /// AMY1B /// AMY1C /// AMY2A /// AMY2B /// LOC647537 /// LOC648759	9.9	0.1327	2.43	0.0818	4.0724	0.183541	0.488801	0.0692167	Secreted	Enzyme
MmugDNA.17943.1.S1_at	LFNG O-fucosylpeptide 3-beta-N-acetylglucosaminyltransferase	LFNG	9.89	0	12.22	0	0.809258	0.00951899	1.06239	0.75829	Golgi	Enzyme
MmugDNA.14546.1.S1_at	testis specific, 10 interacting protein	TSGA10IP	9.86	0.1546	3.82	0.1004	2.58256	0.29169	3.69368	0.0481992	Intracellular	Unknown
MmugDNA.27907.1.S1_at	protocadherin LKC	PCLKC	9.84	0.0391	3.79	0.0974	2.59813	0.0910555	3.30636	0.115824	TM	Cell adhesion
MmugDNA.12361.1.S1_at	transmembrane protein 16G	TMEM16G	9.83	0	7.79	0.0002	1.26209	0.0378957	1.71673	0.21432	TM	Multi-TM
MmugDNA.26231.1.S1_at	F-box and leucine-rich repeat protein 22	FBXL22	9.83	0.0015	13.86	0.0007	0.709538	0.0773179	3.62536	0.00466133	Intracellular	Protein processing
MmugDNA.2214.1.S1_at	protocadherin beta 14	PCDHB14	9.81492	0.00513608	8.88569	0.00109722	1.10458	0.618431	4.12328	0.0207703	TM	Neuronal
MmuSTS.1399.1.S1_at	complement component 2	C2	9.81	0.0341	6.61	0.001	1.48519	0.284919	4.14203	0.0448244	Secreted	Immune
MmugDNA.15339.1.S1_at	LSM5 homolog, U6 small nuclear RNA associated (S. cerevisiae)	LSM5	9.81	0.0894	7.87	0.0531	1.24648	0.679873	1.02964	0.950419	Nuclear	RNA binding
MmugDNA.30869.1.S1_s_at	family with sequence similarity 69, member A	FAM69A	9.81	0.216	3.16	0.1561	3.09947	0.326483	1.96001	0.0392843	Secreted	Unknown
MmuSTS.2790.1.S1_at	kinesin family member 3C	KIF3C	9.8	0.0635	11.72	0.0005	0.835779	0.596188	1.04448	0.864239	Intracellular	Structural
MmugDNA.26801.1.S1_at	hypothetical gene supported by AK124699	FLJ42709	9.78	0.2466	0.85	0.3422	11.5521	0.240181	1.12264	0.793342	Intracellular	Unknown
MmugDNA.35697.1.S1_at	aminoacylase 1	ACY1	9.77	0.0105	2.81	0.0213	3.47324	0.0164058	1.26414	0.347991	Intracellular	Enzyme
MmugDNA.19727.1.S1_at	chemokine orphan receptor 1 (CXCR7)	CMKOR1 (CXCR7)	9.76	0.0072	24.14	0.0056	0.404464	0.03486	0.92392	0.577312	TM	Immune
MmugDNA.20296.1.S1_at	inhibitor of kappa light polypeptide gene enhancer in B-cells, kinase complex-associated protein	IKBKAP	9.71	0.0028	5.36	0	1.81295	0.0180864	1.55923	0.0329482	Intracellular	Sensory
MmugDNA.40782.1.S1_at	zinc and ring finger 3	ZNRF3	9.7	0	9.23	0.0001	1.05199	0.649267	1.45965	0.0608383	TM	Transporter
MmuSTS.1056.1.S1_at	solute carrier family 22 (organic cation transporter), member 17	SLC22A17	9.7	0	8.28	0.0008	1.17063	0.238084	1.52928	0.0716917	TM	Transporter
MmugDNA.23471.1.S1_at	Ankyrin 3, node of Ranvier (ankyrin G)	ANK3	9.63324	0.158427	9.2228	0.00485256	1.0445	0.937922	0.695387	0.426736	Intracellular	Cytoskeleton
MmugDNA.7988.1.S1_at	vang-like 2 (van gogh, Drosophila)	VANGL2	9.62	0.0015	8.75	0.0005	1.0988	0.575591	1.55828	0.201833	TM	Neuronal
MmugDNA.38723.1.S1_at	ADAM metallopeptidase domain 28	ADAM28	9.62	0.0579	2.29	0.0742	4.2015	0.0817676	2.55916	0.0609952	Secreted	Protease
MmugDNA.16105.1.S1_at	G protein-coupled receptor, family C, group 5, member B	GPRC5B	9.62	0.0053	9.23	0.0003	1.04169	0.838167	1.33193	0.232861	TM	Receptor
MmugDNA.20327.1.S1_s_at	melanoma antigen family D, 1	MAGED1	9.60704	0.00228515	6.15671	0.00433885	1.56042	0.0521265	1.21808	0.339226	Intracellular	Signaling
MmugDNA.25940.1.S1_at	potassium voltage-gated channel, delayed-rectifier, subfamily S, member 3	KCNS3	9.6	0.0969	14.72	0.0054	0.652182	0.30889	2.90006	0.111463	TM	Channel
MmugDNA.39935.1.S1_at	HECT domain containing 2	HECTD2	9.59	0.0438	3.81	0.0017	2.5152	0.10787	1.64945	0.0188865	Intracellular	Unknown
MmugDNA.9373.1.S1_at	RAB30, member RAS oncogene family	RAB30	9.58	0.112739	6.47427	0.062383	1.4797	0.519247	0.489803	0.0654251	Intracellular	Unknown
MmugDNA.7336.1.S1_at	Potassium voltage-gated channel, KQT-like subfamily, member 3	KCNQ3	9.58	0.163	12.77	0.0218	0.749536	0.605103	1.21036	0.765841	TM	Channel
MmuSTS.1817.1.S1_at	sprouty-related, EVH1 domain containing 1	SPRED1	9.57	0.0833	8.32	0.0021	1.15115	0.745458	0.867695	0.655992	TM	Signaling
MmugDNA.27276.1.S1_at	PMS1 postmeiotic segregation increased 1 (S. cerevisiae)	PMS1	9.56	0.0629	4.87	0.0472	1.96258	0.223044	0.92841	0.771639	Nuclear	DNA binding
MmuSTS.1324.1.S1_at	deltex 3 homolog (Drosophila)	DTX3	9.56	0.1384	7.12	0.0037	1.34392	0.614354	0.832645	0.375579	Intracellular	Protein processing
MmugDNA.30674.1.S1_at	neurofibromin 1 (neurofibromatosis, von Recklinghausen disease, Watson disease)	NF1	9.56	0.0169	17.21	0.0118	0.555046	0.140262	1.50225	0.126813	Intracellular	Signaling
MmuSTS.4142.1.S1_at	EPH receptor B2	EPHB2	9.53	0.0437	12.43	0	0.766913	0.339375	2.71305	0.00101465	TM	Receptor
MmugDNA.3872.1.S1_at	low density lipoprotein receptor-related protein 6	LRP6	9.51	0.0219	11.13	0	0.854448	0.480929	1.11571	0.664753	TM	Receptor
MmuSTS.4245.1.S1_at	protein kinase C, delta binding protein	PRKCDBP	9.48	0.0005	18.7	0.0051	0.506868	0.055884	1.16945	0.561853	Intracellular	Signaling
MmugDNA.40987.1.S1_s_at	MTERF domain containing 3	MTERFD3	9.46	0.1549	4.36	0	2.16906	0.337594	0.711931	0.0784119	Mitochondrial	Transcription factor
MmuSTS.4811.1.S1_at	FYN oncogene related to SRC, FGR, YES	FYN	9.45	0.0663	7.21	0.0027	1.31099	0.526339	0.631184	0.0869691	Intracellular	Enzyme
MmugDNA.7878.1.S1_at	KIAA0319	KIAA0319	9.44	0.0033	7.39	0.0046	1.27682	0.302802	3.93096	0.0485948	TM	Cell adhesion
MmugDNA.40678.1.S1_at	protein tyrosine phosphatase, receptor type, S	PTPRS	9.43	0.0044	20.47	0	0.46044	0.00068764	0.665466	0.115367	TM	Cell adhesion
MmugDNA.3306.1.S1_at	Notch homolog 4 (Drosophila)	NOTCH4	9.43	0.0005	4.59	0.0118	2.05624	0.00228485	0.730781	0.504424	TM	Receptor
MmugDNA.6063.1.S1_at	microtubule-associated protein 1S	MAP1S	9.41	0.0157	6.53	0.0041	1.4401	0.213257	0.757132	0.293175	Intracellular	DNA binding
MmugDNA.10979.1.S1_at	zinc finger and BTB domain containing 1	ZBTB1	9.41	0.0468	4.99	0.0938	1.88494	0.218846	1.18978	0.495093	Nuclear	Transcription factor
MmugDNA.35367.1.S1_at	transmembrane emp24 protein transport domain containing 8	TMED8	9.4	0	12.35	0	0.760864	0.0509457	2.02866	0.00182223	Intracellular	Trafficking
MmugDNA.16982.1.S1_at	serine-arginine repressor protein (35 kDa)	SRrp35	9.36	0.1055	13.81	0.025	0.677387	0.437457	1.56376	0.267028	Nuclear	Gene expression
MmugDNA.19370.1.S1_at	zinc finger protein 540	ZNF540	9.35	0.0058	6.37	0.009	1.46789	0.134765	0.881602	0.814763	Nuclear	Transcription factor
MmugDNA.5264.1.S1_at	retinoic acid induced 14	RAI14	9.32	0.0093	7.64	0.013	1.2208	0.4852	1.03868	0.844194	Nuclear	Sensory
MmugDNA.5416.1.S1_at	PHD finger protein 14	PHF14	9.32	0.0559	6.5	0.0008	1.43414	0.387903	1.0779	0.775477	Intracellular	Signaling
MmugDNA.11702.1.S1_at	chromosome 20 open reading frame 114	C20orf114	9.31	0.1913	0.44	0.0321	21.083	0.170693	0.292004	0.177419	Secreted	Immune
MmuSTS.2650.1.S1_at	adenylate kinase 5	AK5	9.28	0.067	24.09	0.0005	0.384935	0.00778001	4.22225	0.0114536	Intracellular	Enzyme
MmugDNA.8318.1.S1_at	F-box and leucine-rich repeat protein 14	FBXL14	9.27	0.0174	3.85	0.0502	2.40712	0.0441298	1.63049	0.192477	Intracellular	Enzyme
MmugDNA.39440.1.S1_at	cerebellar degeneration-related protein 2, 62kDa	CDR2	9.27	0.0073	8.2	0.0174	1.13085	0.673802	1.32173	0.281012	Intracellular	Neuronal
MmugDNA.40709.1.S1_at	protein tyrosine phosphatase, receptor type, M	PTPRM	9.26	0.1546	13.11	0.3185	0.706358	0.754011	1.46432	0.481654	TM	Receptor
MmugDNA.7790.1.S1_at	apoptosis-inducing factor (AIF)-like mitochondrion-associated inducer of death	AMID	9.26	0.003	3.75	0.0017	2.4679	0.00490989	0.87867	0.750551	TM	Signaling
MmugDNA.36118.1.S1_at	CREBBP/EP300 inhibitor 2	CRI2	9.24	0.0205	9.41	0	0.982017	0.934191	1.42513	0.115756	Intracellular	Signaling
MmugDNA.10458.1.S1_at	ATPase, H+ transporting, lysosomal 42kDa, V1 subunit C1	ATP6V1C1	9.22	0.0001	6.75	0.0001	1.36556	0.021152	1.26315	0.164086	Intracellular	Enzyme
MmugDNA.31746.1.S1_at	zinc finger, CCHC domain containing 14	ZCCHC14	9.21	0.129	2.63	0.0513	3.49451	0.194321	1.54085	0.0596582	Intracellular	Unknown
MmugDNA.27869.1.S1_at	ankyrin repeat domain 10	ANKRD10	9.2	0.0001	11.19	0	0.821571	0.055065	0.752996	0.0548969	Intracellular	Unknown
MmugDNA.13484.1.S1_at	Growth differentiation factor 11	GDF11	9.19	0.0719	8.04	0.0325	1.14323	0.77512	0.523174	0.220218	Secreted	Development
MmugDNA.36517.1.S1_at	zinc finger, BED-type containing 5	ZBED5	9.16	0.0111	6.79	0.0011	1.34822	0.245665	0.885705	0.621995	Nuclear	Unknown
MmugDNA.3018.1.S1_at	proopiomelanocortin (adrenocorticotropin/ beta-lipotropin/ alpha-melanocyte stimulating hormone/ beta-melanocyte stimulating hormone/ beta-endorphin)	POMC	9.15	0.0077	1.61	0.2366	5.67457	0.00633437	3.58217	0.0958406	Secreted	Hormone
MmugDNA.26158.1.S1_at	testis specific A2 homolog (mouse)	TSGA2	9.12	0.2328	2.99	0.0291	3.04718	0.343442	1.4856	0.0810851	Intracellular	Cell cycle
MmuSTS.2478.1.S1_at	zinc finger protein 278	ZNF278	9.12	0.0014	8.23	0	1.10866	0.36128	1.25831	0.118045	Nuclear	Transcription factor
MmuSTS.3025.1.S1_at	nuclear receptor subfamily 3, group C, member 2	NR3C2	9.11	0.0601	8.05	0.0122	1.1319	0.760445	2.06365	0.0382352	Nuclear	Transcription factor
MmugDNA.1108.1.S1_at	zinc finger protein 639	ZNF639	9.08	0.0743	4.42	0.007	2.05209	0.221356	1.27689	0.566997	Nuclear	Transcription factor
MmugDNA.10839.1.S1_at	parathyroid hormone-like hormone	PTHLH	9.07	0.026	50.74	0.0092	0.178759	0.0176833	1.30039	0.59103	Secreted	Hormone
MmugDNA.25767.1.S1_at	like-glycosyltransferase	LARGE	9.05	0.0531	18.63	0.0014	0.485465	0.0413847	1.9392	0.108466	Intracellular	Enzyme
MmugDNA.6683.1.S1_at	potassium voltage-gated channel, KQT-like subfamily, member 4	KCNQ4	9.03	0.1037	8.21	0.0012	1.10099	0.832391	2.5001	0.014267	TM	Channel
MmugDNA.27684.1.S1_at	guanine nucleotide binding protein (G protein), alpha 14	GNA14	9.03	0.053	1.81	0.0024	4.99188	0.0679154	4.29802	0.00191394	Intracellular	Signaling
MmuSTS.3317.1.S1_at	chemokine (C-C motif) ligand 2	CCL2	9.02	0.1758	131.59	0.0037	0.0685668	0.00440331	0.450813	0.143743	Secreted	Immune
MmugDNA.8648.1.S1_at	G protein-coupled receptor associated sorting protein 1	GPRASP1	9.01	0.0035	3.96	0.195	2.27522	0.0571167	1.76317	0.171857	Intracellular	Protein trafficking
MmugDNA.438.1.S1_at	zinc finger, CCHC domain containing 3	ZCCHC3	8.99	0.1039	17.56	0.0003	0.512142	0.0864983	1.55855	0.353684	Nuclear	Transcription factor
MmugDNA.18929.1.S1_at	G protein-coupled receptor 155	GPR155	8.96	0.2523	4.63	0.0676	1.93286	0.506137	2.13298	0.0879166	TM	Receptor
MmugDNA.12090.1.S1_at	leucine rich repeat containing 34	LRRC34	8.96	0.2004	6.73	0.0733	1.33184	0.702157	1.15204	0.591374	Intracellular	Unknown
MmugDNA.21451.1.S1_at	poly (ADP-ribose) polymerase family, member 8	PARP8	8.95	0.1702	15.3	0.0313	0.584921	0.361214	1.1715	0.658862	Intracellular	Enzyme
MmuSTS.3032.1.S1_at	protein kinase C, mu	PRKCM	8.95	0.2431	6.07	0.2519	1.475	0.683961	1.2243	0.617683	Golgi	Protein trafficking
MmugDNA.39722.1.S1_at	Hypothetical protein MGC14161	MGC14161	8.94	0.0677	16.08	0.0008	0.555534	0.0879563	3.15999	0.270156	TM	Structural
MmugDNA.23465.1.S1_at	PHD finger protein 12	PHF12	8.94	0.0706	6.05	0.0036	1.47821	0.402029	1.25269	0.419691	Nuclear	Transcription factor
MmugDNA.21026.1.S1_at	transcription elongation regulator 1-like	TCERG1L	8.94	0.1396	4.73	0.1981	1.88835	0.409589	1.7613	0.243213	Secreted	Unknown
MmugDNA.29748.1.S1_at	matrix metallopeptidase 23B	MMP23B	8.88	0.0157	8	0.0001	1.10992	0.638267	1.8345	0.184179	Secreted	Enzyme
MmugDNA.20988.1.S1_at	hypothetical protein LOC702874	LOC702874	8.88	0.2066	4.95	0.002	1.79283	0.484431	0.433167	0.141229	Nuclear	Non-coding
MmugDNA.2008.1.S1_at	Homo sapiens, clone IMAGE:5303580, mRNA	Hs.556816	8.84	0.0952	3.83	0.0125	2.30953	0.222124	1.70854	0.162255	N/A	Non-coding
MmugDNA.37858.1.S1_at	junctophilin 1	JPH1	8.84	0.0105	7.35	0.0029	1.20391	0.481232	1.64553	0.223931	TM	Structural
MmuSTS.1750.1.S1_at	receptor tyrosine kinase-like orphan receptor 2	ROR2	8.83	0.0614	6.25	0.0157	1.41309	0.439732	0.998845	0.99768	TM	Enzyme
MmugDNA.15556.1.S1_at	pleckstrin homology domain containing, family A (phosphoinositide binding specific) member 3	PLEKHA3	8.81	0.0017	10.19	0.0003	0.864821	0.366966	1.06155	0.70475	Intracellular	Signaling
MmugDNA.31802.1.S1_at	ankyrin repeat domain 13B	ANKRD13B	8.81	0.0803	8.95	0.0208	0.984018	0.971415	0.71469	0.467199	Intracellular	Unknown
MmugDNA.31196.1.S1_at	zinc finger protein 506	ZNF506	8.8	0.062	4.96	0.1369	1.77446	0.310683	2.33349	0.0185896	Nuclear	Transcription factor
MmugDNA.16461.1.S1_at	chromosome 6 open reading frame 81	C6orf81	8.79	0.0274	4.59	0.0277	1.91447	0.124737	1.08673	0.662142	Intracellular	Unknown
MmugDNA.3833.1.S1_at	ectonucleotide pyrophosphatase/phosphodiesterase 1	ENPP1	8.78	0.0613	41.04	0.005	0.213996	0.0106792	0.805465	0.650082	TM	Enzyme
MmugDNA.16387.1.S1_at	sema domain, immunoglobulin domain (Ig), short basic domain, secreted, (semaphorin) 3G	SEMA3G	8.78	0.0738	10.02	0.0003	0.875936	0.706447	1.09022	0.513668	Secreted	Signaling
MmugDNA.8489.1.S1_at	Teashirt zinc finger homeobox 2	TSHZ2	8.78	0.0808	10.29	0.0001	0.853667	0.665579	0.622842	0.0279503	Nuclear	Transcription factor
MmugDNA.37076.1.S1_at	dihydropyrimidinase-like 3	DPYSL3	8.77	0.0268	14.43	0	0.607571	0.056261	0.917879	0.604956	Intracellular	Enzyme
MmugDNA.26835.1.S1_at	optic atrophy 1 (autosomal dominant)	OPA1	8.77	0.2326	12.69	0.015	0.691262	0.549493	1.11388	0.835788	Mitochondrial	Metabolism
MmugDNA.3169.1.S1_at	rho/rac guanine nucleotide exchange factor (GEF) 2	ARHGEF2	8.77	0	9.37	0	0.936032	0.406518	1.79238	0.0148675	Intracellular	Structural
MmugDNA.35758.1.S1_at	tenomodulin	TNMD	8.76	0.1517	1.08	0.5038	8.11336	0.154625	0.719706	0.477163	TM	Structural
MmugDNA.33833.1.S1_at	coiled-coil-helix-coiled-coil-helix domain containing 7	CHCHD7	8.76	0.0001	12.81	0.0505	0.683734	0.421155	1.81337	0.126614	Intracellular	Unknown
MmugDNA.21589.1.S1_at	protocadherin beta 4	PCDHB4	8.75	0.0436	5.07	0.0042	1.72644	0.217465	2.49238	0.0546461	TM	Cell adhesion
MmugDNA.9705.1.S1_at	zinc finger protein 167	ZNF167	8.75	0.0468	7.2	0.0512	1.21604	0.66116	0.914733	0.824448	Nuclear	Transcription factor
MmugDNA.38644.1.S1_at	transmembrane, prostate androgen induced RNA	TMEPAI	8.74	0.0013	10.11	0.0008	0.864513	0.412863	0.818373	0.401125	TM	Unknown
MmugDNA.4913.1.S1_at	Syntaxin binding protein 4	STXBP4	8.73	0.0306	4.85	0.0607	1.80196	0.182086	1.63705	0.277652	Vesicular	Endocytosis
MmugDNA.24099.1.S1_at	tetratricopeptide repeat domain 14	TTC14	8.73	0.0934	13.2	0.0001	0.661693	0.263033	1.06656	0.866499	Intracellular	RNA binding
MmugDNA.20022.1.S1_s_at	dystonin	DST	8.71	0.0056	11.19	0	0.778016	0.134929	0.677743	0.0379011	Intracellular	Cytoskeleton
MmugDNA.31967.1.S1_at	acyltransferase like 2	AYTL2	8.71	0.0378	10.07	0.0026	0.865166	0.636512	1.01294	0.958485	Intracellular	Enzyme
MmuSTS.832.1.S1_at	F-box protein FBX30	FBXO44	8.71	0.0534	5.35	0.0034	1.62853	0.276501	1.04349	0.919547	Intracellular	Enzyme
MmugDNA.32972.1.S1_at	SATB homeobox 1	SATB1	8.68	0.0675	3.16	0.1091	2.74351	0.137227	2.57272	0.00473125	Nuclear	DNA binding
MmugDNA.25377.1.S1_at	Aligns to a non-coding strand sequence in a 5' intron of the C17orf67 gene on human Chr17	---	8.68	0.3161	16.27	0.0226	0.533497	0.375571	2.17414	0.0819699	N/A	Non-coding
MmugDNA.3716.1.S1_at	sine oculis binding protein homolog (Drosophila)	SOBP	8.67	0.365	3.41	0.1273	2.54076	0.521388	0.758263	0.652233	Intracellular	Sensory
MmugDNA.8455.1.S1_at	tigger transposable element derived 2	TIGD2	8.66	0.0167	3.98	0.0054	2.17684	0.0525921	2.14116	0.0166069	Nuclear	Enzyme
MmuSTS.2222.1.S1_at	synaptic vesicle glycoprotein 2B	SV2B	8.66	0.0776	11.88	0.0083	0.728994	0.438367	3.24394	0.00464603	Vesicular	Vesicular
MmugDNA.18617.1.S1_at	coiled-coil domain containing 111	CCDC111	8.65	0.0875	9.5	0.0095	0.910793	0.828054	0.674373	0.078761	Intracellular	DNA repair/replication
MmugDNA.37278.1.S1_at	E1A-like inhibitor of differentiation 3	EID3	8.64	0.1715	20.51	0	0.421108	0.0629139	2.09005	0.27663	Intracellular	Signaling
MmugDNA.17426.1.S1_at	CG4502-PA	FLJ25076	8.63	0.0611	11.17	0.0025	0.772494	0.45917	1.64023	0.232144	Intracellular	Unknown
MmugDNA.12625.1.S1_at	Ras protein-specific guanine nucleotide-releasing factor 2	RASGRF2	8.62	0.0214	12.35	0.0241	0.69773	0.376038	3.50595	0.0190849	Intracellular	Signaling
MmugDNA.1198.1.S1_at	heat shock 70kDa protein 12A	HSPA12A	8.6	0.0947	22.39	0.0107	0.384135	0.0605882	1.67831	0.0502662	Intracellular	Neuronal
MmuSTS.3363.1.S1_at	phosphodiesterase 2A, cGMP-stimulated	PDE2A	8.59	0.0308	9.39	0	0.915419	0.725999	2.44827	0.00773202	Intracellular	Enzyme
MmugDNA.24266.1.S1_at	NADH dehydrogenase (ubiquinone) 1 alpha subcomplex, 6, 14kDa	NDUFA6	8.58	0.1059	3.04	0.2147	2.82557	0.197242	1.17912	0.654058	Mitochondrial	Enzyme
MmugDNA.35028.1.S1_at	Homo sapiens family with sequence similarity 108, member A1	FAM108A1	8.57	0.0325	7.78	0.01	1.10146	0.773582	1.66638	0.07687	Intracellular	Enzyme
Mmu.3898.1.A1_at	aminoadipate aminotransferase	AADAT	8.55	0.0025	4.48	0.0018	1.90931	0.0103949	0.642621	0.144338	Intracellular	Enzyme
MmugDNA.15832.1.S1_at	NADH dehydrogenase (ubiquinone) flavoprotein 2, 24kDa	NDUFV2	8.55	0.1719	3.13	0.2799	2.73379	0.300674	1.28824	0.735758	Mitochondrial	Metabolism
MmugDNA.39886.1.S1_at	growth arrest-specific 5	GAS5	8.52	0.0351	6.14	0.0055	1.38913	0.364707	0.51799	0.0276318	Nuclear	Gene expression
MmugDNA.4303.1.S1_at	chromosome 2 open reading frame 37	C2orf37	8.5	0.007	11.32	0.0022	0.751443	0.239205	1.3781	0.0734179	Intracellular	Unknown
MmugDNA.36820.1.S1_at	1-acylglycerol-3-phosphate O-acyltransferase 5 (lysophosphatidic acid acyltransferase, epsilon)	AGPAT5	8.49	0.0038	4.61	0.015	1.84389	0.0234786	4.12686	0.00608694	TM	Enzyme
MmugDNA.12550.1.S1_at	psoriasis susceptibility 1 candidate 1	PSORS1C1	8.49	0.0251	4.83	0.0083	1.75595	0.135984	1.10314	0.750383	Intracellular	Unknown
MmugDNA.7610.1.S1_at	Cisplatin resistance-associated overexpressed protein	CROP	8.48	0.1702	6.39	0.0016	1.32703	0.655405	0.586305	0.098496	Nuclear	Gene expression
MmugDNA.19324.1.S1_at	annexin A3	ANXA3	8.47	0.1052	8.45	0.0159	1.00276	0.995346	0.908379	0.668566	Intracellular	Signaling
MmugDNA.14856.1.S1_at	chromosome 3 open reading frame 37	C3orf37	8.47	0.027	4.4	0	1.92525	0.119102	1.53303	0.136668	Intracellular	Unknown
MmugDNA.19390.1.S1_at	stimulated by retinoic acid gene 6 homolog (mouse)	STRA6	8.45	0.0239	9.58	0.016	0.88233	0.714982	1.26435	0.378875	TM	Multi-TM
MmugDNA.14824.1.S1_at	Bone morphogenetic protein 7 (osteogenic protein 1)	BMP7	8.43	0.0011	17.36	0	0.485648	0.000257554	1.30157	0.119656	Secreted	Growth factor
MmuSTS.2321.1.S1_at	HtrA serine peptidase 1	HTRA1	8.42	0.0346	8.2	0.002	1.02626	0.932166	0.670801	0.198891	Secreted	Protease
MmugDNA.23339.1.S1_at	hypothetical protein LOC285813	LOC285813	8.42	0.0038	9.49	0.0025	0.88686	0.589442	1.5067	0.148634	Intracellular	Unknown
MmugDNA.10673.1.S1_at	solute carrier family 2 member 9(facilitated glucose transport)	SLC2A9	8.41	0.0451	15.9	0.0188	0.529125	0.168893	4.12976	0.0240403	TM	Channel
MmuSTS.3273.1.S1_at	neuralized-like (Drosophila)	NEURL	8.41	0.0052	11.44	0	0.734893	0.0687562	1.1276	0.734324	Intracellular	Development
MmuSTS.2983.1.S1_at	mitogen-activated protein kinase 9	MAPK9	8.41	0.1055	4.95	0.0009	1.69927	0.366709	1.70543	0.0213891	Intracellular	Enzyme
MmugDNA.12899.1.S1_at	solute carrier family 2 (facilitated glucose transporter), member 13	SLC2A13	8.41	0.003	3.56	0.0238	2.36107	0.00566056	1.45933	0.221022	TM	Transporter
MmugDNA.5715.1.S1_at	TIMP metallopeptidase inhibitor 1	TIMP1	8.39	0.0094	4.79	0.0121	1.75069	0.0705161	2.93323	0.012326	Secreted	Protease inhibitor
MmugDNA.37450.1.S1_at	zinc finger protein 721	ZNF721	8.39	0.0152	6.33	0.0085	1.32459	0.337672	1.20196	0.490743	Nuclear	Transcription factor
MmuSTS.2129.1.S1_at	ribonucleotide reductase M2 B (TP53 inducible)	RRM2B	8.38	0	8.35	0.0039	1.00304	0.987493	1.87169	0.0291251	Nuclear	Enzyme
MmugDNA.21716.1.S1_at	RNA binding motif, single stranded interacting protein	RBMS3	8.37	0.0405	0.46	0.1109	18.1291	0.0347357	0.565703	0.0789865	Intracellular	RNA binding
MmugDNA.25223.1.S1_at	chromosome 6 open reading frame 206	C6orf206	8.37	0.1239	7.62	0.0186	1.0984	0.858728	2.55045	0.020237	Intracellular	Unknown
MmugDNA.39637.1.S1_at	tubulin, epsilon 1	TUBE1	8.36	0.0166	9.15	0.0067	0.914208	0.755058	0.756051	0.413475	Intracellular	Cell cycle
MmugDNA.22537.1.S1_s_at	laminin, beta 1	LAMB1	8.34	0.0115	7.56	0.002	1.10268	0.705262	0.76392	0.131424	Secreted	ECM
MmuSTS.375.1.S1_at	laminin, gamma 2	LAMC2	8.33	0.0266	13.27	0.0024	0.627784	0.122625	1.41576	0.389921	Secreted	ECM
MmugDNA.28680.1.S1_at	DnaJ (Hsp40) homolog, subfamily C, member 18	DNAJC18	8.33	0.0027	19.46	0.0048	0.428319	0.0328195	1.20747	0.572808	TM	Protein folding
MmugDNA.34556.1.S1_at	guanine nucleotide binding protein (G protein), beta 5	GNB5	8.3	0	9.86	0	0.841999	0.233353	0.914641	0.826844	Intracellular	Signaling
MmugDNA.27211.1.S1_at	dachsous 1 (Drosophila)	DCHS1	8.29	0.0991	3.35	0.3089	2.47322	0.236361	1.35026	0.670333	TM	Cell adhesion
MmugDNA.11714.1.S1_at	transmembrane 6 superfamily member 1	TM6SF1	8.29	0.0468	7.66	0.0166	1.08342	0.834261	2.12651	0.0937568	TM	Multi-TM
MmugDNA.28096.1.S1_at	KIAA1799 protein	KIAA1799	8.29	0.0825	8.2	0.0111	1.01137	0.979102	2.92298	0.00379068	Intracellular	Unknown
MmugDNA.25468.1.S1_at	nuclear receptor binding protein 2	NRBP2	8.29	0.0006	7.88	0.0005	1.051	0.73639	1.66225	0.0845155	Intracellular	Unknown
MmuSTS.3348.1.S1_at	wingless-type MMTV integration site family, member 5B	WNT5B	8.27	0.2131	3.69	0.0265	2.24198	0.396701	0.943393	0.897045	Secreted	Development
MmugDNA.18135.1.S1_at	transmembrane protein 116	TMEM116	8.25	0.1965	2.24	0.182	3.68622	0.264555	2.41461	0.111638	TM	Multi-TM
MmuSTS.1812.1.S1_at	sorting nexin 7	SNX7	8.25	0.0099	6.1	0.0385	1.35171	0.369534	1.274	0.37715	Intracellular	Unknown
MmugDNA.15498.1.S1_at	C2f protein	C2F	8.24	0.0044	9.85	0.0012	0.836983	0.374233	1.26022	0.31362	Nuclear	Gene expression
MmugDNA.32519.1.S1_at	membrane protein, palmitoylated 2 (MAGUK p55 subfamily member 2)	MPP2	8.24	0.0533	5.99	0.0389	1.37482	0.473911	2.63657	0.0259689	Intracellular	Signaling
MmugDNA.32423.1.S1_at	SMAD, mothers against DPP homolog 6 (Drosophila)	SMAD6	8.23	0.2382	5.88	0.0743	1.40044	0.683397	1.01141	0.96696	Intracellular	Immune
MmugDNA.10114.1.S1_at	odz, odd Oz/ten-m homolog 4 (Drosophila)	ODZ4	8.18	0.0739	14.08	0	0.58074	0.111467	2.04874	0.0922295	TM	Development
MmuSTS.4683.1.S1_at	thioredoxin reductase 1	TXNRD1	8.18	0.0075	10.74	0.0002	0.762037	0.167872	1.22601	0.153368	Intracellular	Enzyme
MmugDNA.32539.1.S1_at	kelch/ankyrin repeat containing cyclin A1 interacting protein	KARCA1	8.18	0.0452	4.17	0.0012	1.96189	0.161887	1.65408	0.0267189	Nuclear	Signaling
MmugDNA.25574.1.S1_at	Coatomer protein complex, subunit beta 2 (beta prime)	COPB2	8.18	0.1037	6.79	0.0009	1.20576	0.694296	1.24569	0.361709	ER/golgi	Transport
MmugDNA.14308.1.S1_at	CD1d molecule	CD1D	8.17	0.0211	2.27	0.0232	3.59331	0.0328633	1.4338	0.5354	TM	Immune
MmugDNA.16300.1.S1_at	chromosome 20 open reading frame 7	C20orf7	8.14	0.2364	4.78	0.101	1.70233	0.553518	1.36368	0.601773	Intracellular	Enzyme
MmugDNA.2967.1.S1_at	protein tyrosine phosphatase-like A domain containing 1	PTPLAD1	8.14	0	5.1	0	1.59588	0.000569043	1.64553	0.00580244	Intracellular	Signaling
MmugDNA.38424.1.S1_at	inositol hexaphosphate kinase 2	IHPK2	8.12	0.0079	4.35	0.0018	1.86822	0.0357472	0.751581	0.0588932	Intracellular	Apoptosis
MmugDNA.11140.1.S1_at	hypothetical protein FLJ14712	FLJ14712	8.12	0.1588	36.28	0.0215	0.223679	0.0466552	2.44644	0.0363246	Intracellular	Structural
MmugDNA.9020.1.S1_at	coiled-coil domain containing 127	CCDC127	8.12	0.034	6.59	0.0054	1.23188	0.529699	1.34657	0.480852	Intracellular	Unknown
MmugDNA.41003.1.S1_s_at	megakaryocyte-associated tyrosine kinase	MATK	8.09	0.0043	5.04	0.0039	1.60444	0.0422745	1.39525	0.272189	Intracellular	Enzyme
MmugDNA.14823.1.S1_at	Soluble liver antigen/liver pancreas antigen	SLA/LP	8.08	0.0114	3.69	0.0378	2.19073	0.0393262	0.716693	0.60819	Intracellular	Enzyme
MmugDNA.43592.1.S1_at	Hypothetical protein LOC130355	LOC130355	8.06	0.0217	11.85	0.0076	0.680641	0.243834	2.33814	0.0193595	Intracellular	Unknown
MmugDNA.21252.1.S1_at	family with sequence similarity 26, member C	FAM26C	8.05	0.1766	7.86	0.1945	1.0243	0.975681	1.79128	0.301322	TM	Multi-TM
MmugDNA.2888.1.S1_at	protein arginine methyltransferase 2	PRMT2	8.04	0.0061	4.37	0.0007	1.83956	0.0337056	2.36468	0.000614965	Intracellular	Enzyme
MmugDNA.29351.1.S1_at	synuclein, alpha (non A4 component of amyloid precursor)	SNCA	8.04	0.1153	5.62	0.077	1.43076	0.551633	3.21499	0.015963	Intracellular	Neuronal
MmugDNA.34063.1.S1_s_at	lysophosphatidylglycerol acyltransferase 1	LPGAT1	8.01	0.0106	10.15	0.0002	0.78991	0.240767	1.09609	0.464664	ER	Enzyme
MmugDNA.4274.1.S1_at	paraoxonase 3	PON3	7.98	0.214	8.57	0.0367	0.931107	0.91365	2.33311	0.0528116	Secreted	Enzyme
MmugDNA.15966.1.S1_at	fucosyltransferase 1 (galactoside 2-alpha-L-fucosyltransferase, H blood group)	FUT1	7.97	0.3274	5.54	0.0696	1.43959	0.720164	0.261871	0.0577092	TM	Enzyme
MmugDNA.1460.1.S1_at	KH domain containing, RNA binding, signal transduction associated 3	KHDRBS3	7.97	0.1603	1.11	0.4801	7.17009	0.165142	2.01327	0.0203635	Nuclear	RNA processing
MmuSTS.3928.1.S1_at	collagen, type IV, alpha 1	COL4A1	7.97	0.1215	8.19	0.0158	0.973237	0.956766	0.406752	0.00477776	Secreted	Structural
MmugDNA.18241.1.S1_at	sarcoglycan, epsilon	SGCE	7.95	0.0621	2.69	0.0076	2.9563	0.117084	0.769023	0.306513	TM	Cell adhesion
MmugDNA.4326.1.S1_at	shroom family member 3	SHROOM3	7.95	0.0016	9.13	0	0.870721	0.335156	1.97353	0.0363048	Intracellular	Protein processing
MmugDNA.22746.1.S1_at	LSM8 homolog, U6 small nuclear RNA associated (S. cerevisiae)	LSM8	7.95	0.3096	1.8	0.1819	4.40906	0.360142	1.19474	0.575212	Nuclear	RNA binding
MmugDNA.21382.1.S1_at	RAD51 homolog C (S. cerevisiae)	RAD51C	7.93	0.0209	3.84	0.0138	2.06561	0.0795311	0.543113	0.0861185	Nuclear	DNA repair/replication
MmugDNA.22172.1.S1_at	cardiolipin synthase 1	CRLS1	7.92	0.1603	8.13	0.0303	0.974187	0.963865	1.47092	0.316582	mitochondrial	Apoptosis
MmugDNA.40887.1.S1_at	LON peptidase N-terminal domain and ring finger 2	LONRF2	7.92	0.329	26.03	0.2506	0.304113	0.404124	0.937011	0.886401	Intracellular	Protease
MmugDNA.2951.1.S1_at	anillin, actin binding protein	ANLN	7.9	0.0043	7.49	0.0003	1.0556	0.779621	0.68607	0.0962949	Intracellular	Cell cycle
MmugDNA.16172.1.S1_at	transmembrane protein 5	TMEM5	7.9	0.0742	5.45	0	1.44869	0.413246	2.53817	3.76856e-05	TM	Unknown
MmuSTS.2386.1.S1_at	gamma-aminobutyric acid A receptor, alpha 5	GABRA5	7.89	0.1813	6.43	0.0051	1.22781	0.74376	1.86347	0.0932227	TM	Neuronal
MmugDNA.41489.1.S1_at	frizzled homolog 1 (Drosophila)	FZD1	7.86	0.0494	6.03	0.0228	1.30527	0.527939	3.41818	0.0276728	TM	Receptor
MmugDNA.29449.1.S1_at	kinesin light chain 4	KLC4	7.86	0.003	6.27	0.0026	1.25407	0.274254	1.04472	0.855866	Intracellular	Structural
MmugDNA.42800.1.S1_at	solute carrier family 9 (sodium/hydrogen exchanger), member 3	SLC9A3	7.86	0.0203	7.33	0.0086	1.072	0.813904	1.58865	0.0567637	TM	Transporter
MmugDNA.1831.1.S1_at	CDNA FLJ40566 fis, clone THYMU2004733	Hs.605782	7.86	0.0008	6.72	0.0049	1.16999	0.446248	1.80056	0.120863	Intracellular	Unknown
MmugDNA.41417.1.S1_at	fucokinase	FUK	7.83	0.0384	4.04	0.0116	1.94037	0.146144	0.861421	0.488858	Intracellular	Enzyme
MmuSTS.3717.1.S1_at	Formin-like 2	FMNL2	7.81	0.0017	10.59	0.0017	0.737748	0.204001	0.606406	0.0843117	Intracellular	Structural
MmugDNA.12240.1.S1_at	MRNA; cDNA DKFZp566O1624 (from clone DKFZp566O1624)	Hs.233110	7.8	0.0275	18.49	0.0004	0.422056	0.00392593	1.59493	0.402976	N/A	Non-coding
MmuSTS.1090.1.S1_at	Solute carrier family 6, member 16	SLC6A16	7.79	0.1057	5.43	0.0119	1.43527	0.499237	1.73013	0.21565	TM	Transporter
MmugDNA.5179.1.S1_at	dual specificity phosphatase 19	DUSP19	7.77	0.0297	4.1	0.0226	1.89401	0.126746	1.71201	0.0588032	Intracellular	Enzyme
MmugDNA.37157.1.S1_at	G protein-coupled receptor kinase 5	GRK5	7.73	0.114	7.16	0.0263	1.07906	0.881599	1.77053	0.0558304	Intracellular	Taste
MmugDNA.31709.1.S1_at	arylsulfatase B	ARSB	7.71	0.013	8.28	0.0135	0.930539	0.825237	1.11492	0.685216	Lysosomal	Enzyme
MmugDNA.9006.1.S1_at	phospholipase C, eta 1	PLCH1	7.71	0.006	7.36	0.1111	1.04758	0.922179	1.28683	0.5404	Intracellular	Neuronal
MmuSTS.1381.1.S1_at	basic helix-loop-helix domain containing, class B, 5	BHLHB5	7.68	0.1384	0.53	0.1308	14.4036	0.121322	6.36285	0.0382639	Nuclear	Transcription factor
MmugDNA.19399.1.S1_at	family with sequence similarity 113, member B	FAM113B	7.68	0.0018	1.7	0.2063	4.53082	0.000809514	2.22916	0.204392	Intracellular	Unknown
MmugDNA.13814.1.S1_at	hypothetical protein LOC51233	LOC51233	7.66	0.0157	7.58	0.0016	1.00995	0.966673	0.843273	0.660656	Intracellular	Unknown
MmugDNA.42205.1.S1_at	Fanconi anemia, complementation group F	FANCF	7.65	0.1306	4.99	0.0361	1.53322	0.489704	0.999291	0.998181	Nuclear	DNA repair/replication
MmugDNA.7913.1.S1_at	Ral GEF with PH domain and SH3 binding motif 1	RALGPS1	7.65	0.0028	10.35	0.0036	0.738575	0.222752	2.08226	0.0718236	Intracellular	Signaling
MmugDNA.9033.1.S1_at	zinc finger protein 124	ZNF124	7.65	0.0306	9.3	0.0307	0.822581	0.629105	1.63375	0.247234	Nuclear	Transcription factor
MmugDNA.33028.1.S1_at	Transcribed locus	Hs.710876	7.62	0.0709	10.07	0.0002	0.757127	0.416845	0.647669	0.0344598	N/A	Non-coding
MmugDNA.29113.1.S1_at	limb region 1 homolog (mouse)	LMBR1	7.61	0.1351	5.4	0.0142	1.40954	0.560172	1.59191	0.179915	TM	Multi-TM
MmugDNA.6349.1.S1_at	zinc finger protein 286	ZNF286	7.61	0.1281	12.26	0.0023	0.620313	0.264352	0.770317	0.547526	Nuclear	Transcription factor
MmugDNA.5636.1.S1_s_at	EF-hand calcium binding domain 6	EFCAB6	7.59	0.047	0.93	0.5624	8.14286	0.0457181	2.59541	0.0845482	Nuclear	Gene expression
MmugDNA.40354.1.S1_s_at	CDC42 effector protein (Rho GTPase binding) 4	CDC42EP4	7.58	0.0306	16.13	0.0002	0.470199	0.00851298	1.49312	0.0773505	Intracellular	Structural
MmugDNA.25865.1.S1_at	Zinc finger protein 704	ZNF704	7.58	0.0953	7.57	0.0227	1.00141	0.997665	0.686584	0.399914	Nuclear	Transcription factor
MmugDNA.37412.1.S1_at	CDNA FLJ32438 fis, clone SKMUS2001402	Hs.551751	7.58	0.2162	11.77	0.092	0.643859	0.547494	1.17934	0.745939	Intracellular	Unknown
MmugDNA.13723.1.S1_s_at	armadillo repeat containing, X-linked 1	ARMCX1	7.57	0.0051	6.05	0.0001	1.25188	0.252782	1.48227	0.0167052	TM	Signaling
MmugDNA.31348.1.S1_at	TIA1 cytotoxic granule-associated RNA binding protein-like 1	TIAL1	7.56	0.0135	7.58	0	0.99735	0.989088	0.940515	0.670382	Intracellular	RNA binding
MmugDNA.9667.1.S1_at	fucosyltransferase 10 (alpha (1,3) fucosyltransferase)	FUT10	7.55	0.0623	9.67	0.0198	0.781238	0.557843	1.38218	0.596891	Golgi	Enzyme
MmugDNA.13097.1.S1_at	bifunctional apoptosis regulator	BFAR	7.52	0.0589	10.23	0.0147	0.735172	0.442438	0.971017	0.913062	ER	Apoptosis
MmuSTS.4136.1.S1_at	enolase 2	ENO2	7.52	0.0102	8.13	0	0.925632	0.664661	2.29315	0.000115084	Intracellular	Enzyme
MmugDNA.38507.1.S1_at	hypothetical protein LOC254128	LOC254128	7.52	0.2696	18	0.0285	0.417882	0.193822	1.12384	0.757629	Intracellular	Unknown
MmuSTS.1802.1.S1_at	sialyltransferase 1 (beta-galactoside alpha-2,6-sialyltransferas	SIAT1	7.51	0.0069	10.83	0.0014	0.693398	0.120176	1.606	0.0673985	Golgi	Enzyme
MmugDNA.31552.1.S1_at	coiled-coil domain containing 109B	CCDC109B	7.51	0.0024	8.05	0.0012	0.932414	0.706792	2.36002	0.00216974	TM	Multi-TM
MmuSTS.4465.1.S1_at	unc-13 homolog B (C. elegans)	UNC13B	7.51	0.0026	6.91	0	1.08703	0.54165	1.33027	0.165858	Intracellular	Signaling
MmugDNA.23293.1.S1_at	Sorting nexin 12	SNX12	7.5	0.0049	6.77	0.0527	1.10746	0.779919	1.30905	0.415333	Intracellular	Protein trafficking
MmugDNA.39992.1.S1_at	adrenergic, beta, receptor kinase 2	ADRBK2	7.5	0.0215	5.8	0.001	1.29215	0.360278	1.11328	0.774823	Intracellular	Signaling
MmuSTS.2402.1.S1_at	runt-related transcription factor 1	RUNX1	7.49	0.0206	12.08	0.0002	0.620193	0.0598038	0.749921	0.0306309	Nuclear	Transcription factor
MmugDNA.12586.1.S1_at	KIAA0738 gene product	KIAA0738	7.45	0.0066	8.57	0.0001	0.869979	0.429251	1.00834	0.955261	Intracellular	Unknown
MmugDNA.25883.1.S1_at	Small EDRK-rich factor 2	SERF2	7.45	0.0029	3.48	0.01	2.13941	0.00663523	1.06721	0.713751	Intracellular	Unknown
Mmu.7947.1.S1_at	KIAA0888 protein	KIAA0888	7.45	0.1635	1.87	0.0966	3.98601	0.210084	2.58691	0.0630589	Intracellular	Unknown
MmugDNA.38236.1.S1_at	Hypothetical protein MGC34646	RLBP1L1/ MGC34646	7.44	0.1475	1.76	0.0044	4.22935	0.185359	1.16374	0.536512	Intracellular	Neuronal
MmugDNA.12912.1.S1_at	exostoses (multiple) 1	EXT1	7.43	0.1053	9.57	0.0929	0.776584	0.679895	0.628411	0.539378	ER	Enzyme
MmugDNA.14527.1.S1_at	F-box protein 2	FBXO2	7.41	0.028	2.87	0.0007	2.58333	0.064281	2.61372	0.022948	Intracellular	Protein processing
MmugDNA.40178.1.S1_at	solute carrier family 39 (zinc transporter), member 6	SLC39A6	7.41	0.0003	7.3	0	1.01413	0.891842	1.6739	0.013535	TM	Transporter
MmugDNA.27384.1.S1_at	solute carrier family 25 (mitochondrial carrier, Aralar), member 12	SLC25A12	7.39	0.1093	10.57	0.0285	0.698926	0.474797	1.53914	0.0664769	Mitochondrial	Transport
MmugDNA.764.1.S1_at	solute carrier family 16, member 11 (monocarboxylic acid transporter 11)	SLC16A11	7.39	0.0067	3.31	0.047	2.232	0.0167359	0.812987	0.615466	TM	Transporter
MmugDNA.738.1.S1_at	betacellulin	BTC	7.38	0.0074	3.37	0.0726	2.19063	0.0302558	1.35181	0.398271	TM	Growth factor
MmugDNA.16810.1.S1_at	laminin, alpha 4	LAMA4	7.36	0.0813	1.68	0.109	4.39272	0.103611	1.48777	0.553964	Secreted	ECM
MmugDNA.23819.1.S1_at	KIAA0114	KIAA0114	7.36	0.002	12.23	0.0001	0.601644	0.00913933	1.57413	0.0306821	N/A	Non-coding
MmugDNA.5697.1.S1_s_at	interferon induced transmembrane protein 1 (9-27)	IFITM1	7.35	0.0001	9.27	0.0016	0.792266	0.233232	0.609805	0.066968	TM	Cell adhesion
MmugDNA.34026.1.S1_at	phospholipase A2, group IVC (cytosolic, calcium-independent)	PLA2G4C	7.34	0.005	14.6	0.0017	0.502461	0.0212816	1.63498	0.109759	Intracellular	Signaling
MmugDNA.15181.1.S1_at	proline rich 15	PRR15	7.34	0	9.12	0	0.803892	0.0247594	1.07574	0.550924	Intracellular	Unknown
MmugDNA.7239.1.S1_at	armadillo repeat containing, X-linked 3	ARMCX3	7.34	0	7.48	0	0.982225	0.840659	1.25189	0.166365	TM	Unknown
MmugDNA.30751.1.S1_s_at	solute carrier family 25, member 38	SLC25A38	7.33	0.069	6.29	0.0012	1.16595	0.691338	0.82742	0.637116	Intracellular	Unknown
MmugDNA.22422.1.S1_at	cystathionine-beta-synthase	CBS	7.31	0	4.71	0.0002	1.55053	0.00363953	0.9883	0.972206	Intracellular	Enzyme
MmugDNA.7723.1.S1_at	male-specific lethal 3-like 1 (Drosophila)	MSL3L1	7.3	0.0332	2.01	0.148	3.63585	0.0456252	0.285968	0.0481977	Nuclear	Transcription factor
MmuSTS.4024.1.S1_at	likely ortholog of rat cytochrome P450 4X1	CYP4X1	7.29	0.0899	4.42	0.0986	1.6515	0.38516	0.408897	0.305295	ER	Metabolism
MmugDNA.32388.1.S1_at	brain expressed, X-linked 1	BEX1	7.29	0.0504	10.17	0.006	0.71606	0.338053	1.76707	0.153336	Nuclear	Transcription factor
MmugDNA.3971.1.S1_at	zinc finger protein 300	ZNF300	7.29	0.0034	4.47	0.0517	1.62867	0.118198	1.27538	0.0499347	Nuclear	Transcription factor
MmugDNA.28692.1.S1_at	Epidermodysplasia verruciformis 1	EVER1	7.28	0.0063	6.51	0.0079	1.11819	0.665535	0.822242	0.547553	TM	Multi-TM
Mmu.4423.1.S1_at	myeloid/lymphoid or mixed lineage-leukemia translocation to 10 homolog	MLLT10	7.28	0.3684	8.52	0.0236	0.853605	0.85472	0.55267	0.0773085	Nuclear	Signaling
MmugDNA.14104.1.S1_at	protein phosphatase 1, regulatory (inhibitor) subunit 1A	PPP1R1A	7.26	0.1848	7.52	0.0249	0.965239	0.952831	0.712791	0.384929	Intracellular	Signaling
MmuSTS.4324.1.S1_at	ectonucleoside triphosphate diphosphohydrolase 3	ENTPD3	7.22	0.006	9.54	0	0.756028	0.0871352	1.33629	0.242139	TM	Enzyme
Mmu.14593.1.S1_at	Ribonuclease T2 precursor (Ribonuclease 6)	RNASET2	7.22	0.0629	8.67	0.0105	0.832597	0.634715	1.70582	0.170421	Secreted	Enzyme
MmugDNA.42783.1.S1_at	S100P binding protein	S100PBP	7.2	0.0238	3.5	0.0214	2.05427	0.0812817	0.603061	0.331291	Nuclear	Unknown
MmugDNA.9294.1.S1_at	KIAA0922	KIAA0922	7.19901	0.057291	7.27838	0.00523679	0.989094	0.975578	1.05961	0.838325	Intracellular	Unknown
MmugDNA.42613.1.S1_at	mucolipin 3	MCOLN3	7.19	0.2474	6.09	0.0411	1.18186	0.82535	1.50135	0.476944	TM	Channel
MmugDNA.19924.1.S1_at	alveolar soft part sarcoma chromosome region, candidate 1	ASPSCR1	7.19	0.0021	10.39	0.002	0.692138	0.112744	0.831274	0.572853	Intracellular	Trafficking
MmuSTS.2414.1.S1_at	guanine nucleotide binding protein (G protein) alpha 12	GNA12	7.18	0.006	6.1	0.0001	1.17674	0.38491	2.52566	0.0307531	Intracellular	Signaling
MmugDNA.25017.1.S1_at	calmodulin-binding transcription activator 1	CAMTA1	7.18	0.2616	5.64	0.1198	1.2736	0.775668	1.49711	0.343464	Nuclear	Transcription factor
MmugDNA.17393.1.S1_at	origin recognition complex, subunit 3-like (yeast)	ORC3L	7.17	0.1522	3.09	0.1263	2.32318	0.303328	0.944889	0.839713	Nuclear	Cell cycle
MmuSTS.361.1.A1_at	natriuretic peptide receptor B/guanylate cyclase B (atrionatriuretic peptide receptor B)	NPR2	7.17	0.0198	2.49	0.183	2.87538	0.0357066	0.973211	0.920162	TM	Receptor
MmugDNA.30589.1.S1_at	formin-like 3	FMNL3	7.17	0.003	9.05	0.0016	0.791486	0.301483	1.07516	0.771664	Intracellular	Structural
MmugDNA.13458.1.S1_at	Nucleosome assembly protein 1-like 1	NAP1L1	7.16	0.0483	18.64	0.0009	0.383837	0.00764542	1.95067	0.156955	Nuclear	Development
MmugDNA.13366.1.S1_at	peptidyl arginine deiminase, type II	PADI2	7.16	0.0227	1.92	0.3383	3.72268	0.0439768	1.65553	0.103423	Intracellular	Enzyme
MmugDNA.1090.1.S1_at	zinc finger protein 651	ZNF651	7.15	0.083	6.97	0.0138	1.02576	0.953625	0.773984	0.118617	Nuclear	Transcription factor
MmuSTS.4595.1.S1_at	toll-like receptor 1	TLR1	7.13	0.2077	4.41	0.0007	1.61581	0.531212	1.28628	0.425189	TM	Immune
MmugDNA.38329.1.S1_at	dermatan sulfate epimerase-like	DSEL	7.1	0.1013	3.58	0.0525	1.98493	0.279211	1.35084	0.417454	ER/golgi	Enzyme
MmuSTS.702.1.S1_at	inhibin, beta B	INHBB	7.1	0.1226	11.58	0	0.612834	0.217851	2.0512	0.00809135	Secreted	Growth factor
MmugDNA.22026.1.S1_at	dipeptidyl-peptidase 6	DPP6	7.09	0.1018	17.59	0.0057	0.403187	0.049545	4.14037	0.0524021	TM	Enzyme
MmugDNA.32074.1.S1_at	hyaluronan synthase 3	HAS3	7.07	0.012	7.16	0.0133	0.987501	0.965574	0.774637	0.047591	TM	Enzyme
MmugDNA.13335.1.S1_at	hypothetical LOC100113407	LOC100113407	7.07	0.0481	3.91	0.0035	1.80529	0.195805	0.888335	0.719009	TM	Multi-TM
MmugDNA.13343.1.S1_at	erythrocyte membrane protein band 4.1-like 1	EPB41L1	7.06	0.0119	5.63	0.0035	1.25242	0.366776	2.3913	0.00145629	Intracellular	Structural
MmugDNA.20705.1.S1_at	dUTP pyrophosphatase	DUT	7.05	0.0091	3.53	0.0019	1.99381	0.0392931	1.22278	0.388351	Intracellular	Enzyme
MmuSTS.142.1.S1_at	phosphoribosyl pyrophosphate synthetase-associated protein 2	PRPSAP2	7.05	0.0175	3.39	0.0009	2.08137	0.0614149	1.8677	0.0196431	Intracellular	Enzyme
MmugDNA.35580.1.S1_at	SHC (Src homology 2 domain containing) transforming protein 2	SHC2	7.03	0.0313	10.21	0.0813	0.688362	0.506231	1.42619	0.635565	Intracellular	Neuronal
MmugDNA.20129.1.S1_at	brain abundant, membrane attached signal protein 1	BASP1	7.03	0	4.22	0.0003	1.66408	0.00110004	1.88762	0.00882438	Intracellular	Neuronal
MmugDNA.4569.1.S1_at	integrator complex subunit 10	INTS10	7.02	0.1042	5.55	0.0033	1.26372	0.626903	0.80966	0.24765	Nuclear	RNA processing
MmugDNA.27526.1.S1_at	Chromosome 20 open reading frame 17	C20orf17	7.02	0.0576	9.32	0.0007	0.75363	0.393772	1.05052	0.862182	Nuclear	Transcription factor
MmugDNA.17575.1.S1_at	Huntingtin interacting protein 1	HIP1	7	0.241	10.08	0.0215	0.694472	0.55832	2.21805	0.0679644	Intracellular	Structural
MmugDNA.3569.1.S1_at	zinc finger protein 546	ZNF546	7	0.0829	3.82	0.0913	1.83269	0.293055	1.39285	0.361918	Nuclear	Transcription factor
MmuSTS.3931.1.S1_at	collagen, type V, alpha 2	COL5A2	6.99	0.0621	8.3	0.0331	0.842171	0.698152	0.635788	0.138674	Secreted	Structural
MmuSTS.254.1.S1_at	sortilin-related VPS10 domain containing receptor 1	SORCS1	6.99	0.0392	6.29	0.0231	1.11203	0.780889	1.73347	0.298818	Golgi	Transporter
MmugDNA.39168.1.S1_at	platelet derived growth factor C	PDGFC	6.98	0.0098	4.93	0.0011	1.41442	0.21055	0.495421	0.113834	Secreted	Growth factor
MmugDNA.3501.1.S1_at	Cleavage and polyadenylation specific factor 6, 68kDa	CPSF6	6.97	0.0497	7.87	0.0043	0.886225	0.721003	1.11719	0.540745	Nuclear	Gene expression
MmugDNA.35810.1.S1_at	adenosine A2b receptor	ADORA2B	6.97	0.0092	10.04	0.0004	0.693786	0.0846171	4.43135	0.0162244	TM	Neuronal
MmugDNA.7941.1.S1_at	centrosomal protein 290kDa	CEP290	6.94	0.0243	3.94	0.001	1.76089	0.121602	1.19618	0.326019	Intracellular	Signaling
MmugDNA.26466.1.S1_at	carbonyl reductase 4	CBR4	6.93	0.0753	5.34	0.019	1.29713	0.565857	1.38791	0.0883076	Intracellular	Enzyme
MmugDNA.229.1.S1_at	chromodomain helicase DNA binding protein 6	CHD6	6.93	0.021	10.3	0.0063	0.672453	0.208523	1.11198	0.798709	Nuclear	Gene expression
MmugDNA.40704.1.S1_at	coiled-coil domain containing 126	CCDC126	6.93	0.0581	3.2	0.0153	2.16312	0.157104	1.54944	0.113726	Secreted	Unknown
MmugDNA.39884.1.S1_at	kinesin family member 26B	KIF26B	6.92	0.2758	4.61	0.1392	1.50095	0.660652	1.29647	0.540231	Intracellular	Cytoskeleton
MmuSTS.316.1.S1_at	mutS homolog 2, colon cancer, nonpolyposis type 1 (E. coli)	MSH2	6.92	0.0106	11.67	0.0013	0.593087	0.0536604	0.963271	0.896381	Nuclear	Enzyme
MmuSTS.3060.1.S1_at	RAB20, member RAS onocogene family	RAB20	6.92	0.1026	4.81	0.0198	1.43971	0.489949	1.32517	0.507739	Golgi	Signaling
MmugDNA.30380.1.S1_at	zinc finger protein 569	ZNF569	6.91619	0.330945	1.38975	0.502747	4.97659	0.359224	1.09472	0.835429	Nuclear	Transcription factor
MmuSTS.2866.1.S1_at	stathmin 1/oncoprotein 18	STMN1	6.91	0.1912	6.56	0.0061	1.05391	0.929227	0.427817	0.0345242	Intracellular	Signaling
MmunewRS.333.1.S1_at	FLJ45422 protein	FLJ45422	6.9	0.0189	9.22	0.0106	0.748485	0.372612	1.23177	0.719128	TM	Immune
MmugDNA.35245.1.S1_at	zinc finger and SCAN domain containing 2	ZSCAN2	6.9	0.0022	4.17	0.043	1.6568	0.104333	0.693166	0.424258	Nuclear	Transcription factor
MmugDNA.23217.1.S1_at	C1q and tumor necrosis factor related protein 1	C1QTNF1	6.89	0.1115	4.59	0.0057	1.50376	0.455	0.918743	0.872632	Secreted	Immune
MmugDNA.16764.1.S1_at	voltage gated channel like 1	VGCNL1	6.88	0.0001	3.19	0.2411	2.15852	0.0747615	3	0.153405	TM	Channel
MmugDNA.23080.1.S1_at	Ras association (RalGDS/AF-6) domain family 4	RASSF4	6.87	0.0185	7.07	0.0064	0.971036	0.91758	1.20278	0.322295	Intracellular	Signaling
MmuSTS.2943.1.S1_at	kelch-like 5	KLHL5	6.87	0.0622	9.12	0	0.753426	0.364566	1.40927	0.126382	Intracellular	Structural
MmuSTS.2613.1.S1_at	zinc finger protein 135	ZNF135	6.87	0.0853	5.22	0.0036	1.31615	0.545805	1.25487	0.498932	Nuclear	Transcription factor
MmuSTS.50.1.S1_at	transcription elongation factor A (SII)-like 2	TCEAL2	6.87	0.0083	3.34	0.001	2.05735	0.0402932	0.604352	0.117733	Nuclear	Transcription factor
MmugDNA.16579.1.S1_s_at	EPH receptor A4	EPHA4	6.86	0.0217	4.62	0	1.48406	0.198837	1.74044	0.0155484	TM	Enzyme
MmugDNA.9491.1.S1_at	KIAA0672 gene product	KIAA0672	6.86	0.0577	3.02	0.0156	2.27495	0.145092	1.61197	0.0657917	Intracellular	Unknown
MmugDNA.12135.1.S1_at	zinc finger protein 192	ZNF192	6.84	0.0774	7.18	0	0.95314	0.890033	1.07385	0.748715	Nuclear	Transcription factor
MmugDNA.8512.1.S1_at	helicase with zinc finger	HELZ	6.82	0	6.27	0.0001	1.08677	0.503116	1.60079	0.0337905	Intracellular	RNA binding
MmuSTS.1186.1.S1_at	procollagen-lysine, 2-oxoglutarate 5-dioxygenase (lysine hydroxy, se, Ehlers-Danlos syndrome type VI)	PLOD	6.81	0.0521	11.29	0.0031	0.602867	0.136648	1.10762	0.685562	Secreted	Enzyme
MmuSTS.2623.1.S1_at	exocyst complex component 7	EXOC7	6.8	0.1171	1.3	0.4813	5.20919	0.129782	1.13661	0.689029	Intracellular	Protein trafficking
MmugDNA.8456.1.S1_at	KDEL (Lys-Asp-Glu-Leu) endoplasmic reticulum protein retention receptor 3	KDELR3	6.8	0.0896	1.88	0.0805	3.6184	0.127184	1.75251	0.117082	TM	Trafficking
MmugDNA.15234.1.S1_at	translocation associated membrane protein 2	TRAM2	6.79	0.0496	10.45	0.011	0.64943	0.258705	1.72451	0.0763853	ER	Protein processing
MmugDNA.42327.1.S1_at	fibulin 1	FBLN1	6.78232	0.212816	3.42977	0.259536	1.97748	0.456253	0.156796	0.023078	Secreted	ECM
MmugDNA.34107.1.S1_s_at	RNA binding motif protein, X-linked-like 1	RBMXL1	6.78	0.0001	3.73	0.0002	1.81613	0.00109551	0.762801	0.35332	Nuclear	RNA binding
MmugDNA.32962.1.S1_at	pterin-4 alpha-carbinolamine dehydratase/dimerization cofactor of hepatocyte nuclear factor 1 alpha (TCF1) 2	PCBD2	6.78	0.0164	7.22	0.0011	0.939148	0.788222	0.883545	0.778244	Nuclear	Transcription factor
MmugDNA.613.1.S1_at	GATA zinc finger domain containing 1	GATAD1	6.78	0.004	5.6	0	1.21098	0.277195	1.39727	0.0284707	Nuclear	Transcription factor
MmugDNA.33436.1.S1_at	thymosin-like 8	TMSL8	6.78	0.0529	7.75	0.0053	0.873774	0.708867	0.144278	0.0322356	Intracellular	Unknown
MmugDNA.28653.1.S1_at	thyroid hormone receptor interactor 11	TRIP11	6.77	0.0067	2.86	0.0248	2.37185	0.0141114	2.65145	0.0127242	Intracellular	Signaling
MmugDNA.5688.1.S1_at	Methionine-tRNA synthetase	MARS	6.76	0.0027	4.22	0.0061	1.60168	0.0490839	0.530427	0.181249	Intracellular	RNA processing
MmugDNA.6773.1.S1_at	RAB3A interacting protein (rabin3)	RAB3IP	6.76	0.082	2.1	0.1771	3.22319	0.12865	0.781211	0.353974	Intracellular	Signaling
MmugDNA.15777.1.S1_at	hypothetical protein FLJ20628 /// hypothetical protein FLJ20628	FLJ20628	6.76	0.0038	2.45	0.0289	2.75791	0.00621175	0.960341	0.880045	Intracellular	Unknown
MmugDNA.24833.1.S1_s_at	lactate dehydrogenase B	LDHB	6.75	0	3.89	0.0036	1.73584	0.00403289	0.583388	7.20452e-05	Intracellular	Enzyme
MmugDNA.11634.1.S1_at	nei endonuclease VIII-like 1 (E. coli)	NEIL1	6.74	0.0169	3.72	0.0062	1.81119	0.0852329	0.813493	0.218671	Intracellular	DNA repair/replication
MmugDNA.30621.1.S1_at	melanoma antigen family H, 1	MAGEH1	6.74	0	5.57	0	1.20896	0.0485627	1.12667	0.354548	Intracellular	Neuronal
MmugDNA.27830.1.S1_at	KIAA1704	KIAA1704	6.73	0.0317	6.93	0.0035	0.971597	0.923294	0.895527	0.835508	Intracellular	Structural
MmuSTS.3750.1.S1_at	fascin homolog 1, actin-bundling protein (Strongylocentrotus purpuratus)	FSCN1	6.71	0.0011	17.09	0	0.392827	6.81217e-05	1.03564	0.875306	Intracellular	Structural
MmugDNA.17790.1.S1_at	histone 2, H4	HIST2H4A	6.7	0.0282	11.31	0.0004	0.592314	0.0564143	1.38629	0.300786	Intracellular	Unknown
MmuSTS.1143.1.S1_at	synuclein, beta	SNCB	6.69	0.0769	14.16	0.0004	0.472341	0.0308353	3.94284	0.0686381	Intracellular	Neuronal
MmugDNA.1670.1.S1_at	cysteine/tyrosine-rich 1	CYYR1	6.67802	0.420488	4.89327	0.0651216	1.36474	0.793607	0.0642756	0.0253088	Intracellular	Unknown
MmugDNA.23596.1.S1_at	dedicator of cytokinesis 7	DOCK7	6.67	0.0288	7.84	0.001	0.850808	0.530154	1.29716	0.299287	Intracellular	Cell cycle
MmugDNA.18205.1.S1_at	Tectorin alpha	TECTA	6.67	0.1576	11.35	0.0066	0.587849	0.264383	0.680926	0.501676	Secreted	Sensory
MmugDNA.3418.1.S1_at	zinc finger protein 195	ZNF195	6.67	0.1024	7.55	0.0027	0.883749	0.761382	0.758759	0.30152	Nuclear	Transcription factor
MmugDNA.39898.1.S1_at	Chromosome 3 open reading frame 37	C3orf37	6.66786	0.0242052	8.00164	0.00014232	0.833312	0.436058	3.1708	0.0132091	Intracellular	Unknown
MmugDNA.25196.1.S1_x_at	transcription elongation factor A (SII), 2	TCEA2	6.66	0.0015	2.65	0.0696	2.51148	0.0023183	1.17346	0.647261	Nuclear	Gene expression
MmugDNA.12226.1.S1_at	KIAA1946	KIAA1946	6.66	0.0207	3.69	0.0094	1.80157	0.133076	4.08653	0.000386217	TM	Unknown
MmugDNA.17411.1.S1_at	GLI-Kruppel family member GLI2	GLI2	6.65	0.1705	4.41	0.0164	1.50803	0.53776	0.484702	0.346172	Nuclear	Transcription factor
MmugDNA.33426.1.S1_at	ring finger protein 150	RNF150	6.64	0.2995	6.94	0.0246	0.956384	0.95342	0.542356	0.157889	Intracellular	Protease
MmuSTS.2090.1.S1_at	RNA binding motif protein 11	RBM11	6.64	0.0419	5.38	0.0009	1.23325	0.519111	1.96851	0.280255	Intracellular	RNA binding
MmugDNA.18163.1.S1_at	gamma-aminobutyric acid (GABA) B receptor, 1	GABBR1	6.62	0.013	5.25	0.0057	1.2604	0.388713	0.538842	0.0587489	TM	Neuronal
MmugDNA.41674.1.S1_at	glutathione S-transferase A3	GSTA3	6.61	0.2232	11.71	0.0613	0.564186	0.40199	1.01172	0.96669	Intracellular	Enzyme
MmugDNA.25902.1.S1_at	LSM11, U7 small nuclear RNA associated	LSM11	6.61	0.2632	10.11	0.0121	0.653682	0.491719	1.8887	0.243724	Nuclear	RNA binding
MmuSTS.2215.1.S1_at	carbohydrate (N-acetylglucosamine-6-O) sulfotransferase 2	CHST2	6.6	0.0148	3.66	0.0428	1.80016	0.0897323	3.86886	0.0573507	Golgi	Enzyme
MmugDNA.24148.1.S1_at	trafficking protein, kinesin binding 2	TRAK2	6.6	0.0275	7.58	0.0241	0.870365	0.708053	0.477858	0.0223578	Intracellular	Trafficking
Mmu.12187.1.S1_at	TRAF2 and NCK interacting kinase	TNIK	6.59	0.0344	15.24	0.0025	0.432616	0.0219014	1.61362	0.0857182	Intracellular	Signaling
MmugDNA.28598.1.S1_at	carnitine palmitoyltransferase 1A (liver)	CPT1A	6.58344	0.199531	10.4812	0.0356536	0.628117	0.438353	0.535971	0.59634	Mitochondrial	Enzyme
MmugDNA.40049.1.S1_at	HECT, UBA and WWE domain containing 1	HUWE1	6.58	0.0173	7.47	0.0004	0.8817	0.571709	0.947129	0.673567	Intracellular	Enzyme
MmugDNA.36075.1.S1_at	potassium voltage-gated channel, shaker-related subfamily, member 2	KCNA2	6.57	0.0336	20.45	0.001	0.321451	0.00322904	8.19334	0.00805709	TM	Channel
MmugDNA.38925.1.S1_at	proline-rich transmembrane protein 3	PRRT3	6.57	0.0759	7.63	0.0017	0.860806	0.67816	2.13682	0.0251903	TM	Multi-TM
MmugDNA.14598.1.S1_s_at	hypothetical protein LOC619208	LOC619208	6.57	0.3118	6.47	0.015	1.01544	0.984583	2.4163	0.0280878	Intracellular	Unknown
MmugDNA.24793.1.S1_at	tigger transposable element derived 1	TIGD1	6.51	0.1122	4.9	0.0318	1.32892	0.592405	0.490389	0.399118	Nuclear	DNA binding
MmugDNA.5885.1.S1_at	nuclear receptor coactivator 7	NCOA7	6.51	0.0004	5.79	0.0001	1.12404	0.406121	1.80416	0.0893161	Nuclear	Transcription factor
MmugDNA.5169.1.S1_at	EF-hand domain (C-terminal) containing 1	EFHC1	6.50782	0.058481	7.62236	0.012372	0.85378	0.680583	0.844344	0.72978	Intracellular	Signaling
MmugDNA.9904.1.S1_at	methylmalonic aciduria (cobalamin deficiency) cblB type	MMAB	6.5	0.0726	3.65	0.028	1.77755	0.265606	1.19607	0.605234	Intracellular	Enzyme
MmugDNA.28803.1.S1_at	chromosome 14 open reading frame 124	C14orf124	6.49	0.0044	5.81	0.057	1.11868	0.753038	1.30011	0.115636	Intracellular	Unknown
MmugDNA.42877.1.S1_at	nudix (nucleoside diphosphate linked moiety X)-type motif 12	NUDT12	6.48	0.0143	5.01	0.0003	1.29384	0.292533	1.82574	0.0599769	Intracellular	Enzyme
MmugDNA.13629.1.S1_s_at	pericentriolar material 1	PCM1	6.45	0.0059	2.48	0.0661	2.60267	0.00934573	1.22706	0.260792	Intracellular	Cell cycle
MmuSTS.1312.1.S1_at	DnaJ (Hsp40) homolog, subfamily C, member 6	DNAJC6	6.45	0.046	8.19	0.0029	0.788296	0.474501	2.68412	0.0758332	Intracellular	Protein folding
MmugDNA.31700.1.S1_at	stromal membrane-associated protein 1-like	SMAP1L	6.43	0	6.69	0	0.96123	0.637619	2.09766	0.0143009	Intracellular	Signaling
MmugDNA.3597.1.S1_at	HCF-binding transcription factor Zhangfei	ZF	6.43	0.0001	3.79	0.0005	1.69635	0.00185161	0.644374	0.0785243	Nuclear	Transcription factor
MmugDNA.19959.1.S1_at	FAST kinase domains 3	FASTKD3	6.42	0.0691	4.24	0.0176	1.51485	0.366885	0.631611	0.514137	Intracellular	Apoptosis
MmugDNA.15215.1.S1_s_at	chromosome 1 open reading frame 107	C1orf107	6.42	0.0115	8.53	0.0011	0.752586	0.222904	0.81057	0.510212	Intracellular	Development
MmugDNA.34745.1.S1_at	Protein phosphatase 1, regulatory (inhibitor) subunit 3E	PPP1R3E	6.42	0.0211	3.78	0.0036	1.69912	0.119642	1.32661	0.454029	Intracellular	Signaling
MmugDNA.2282.1.S1_at	acyl-CoA thioesterase 9	ACOT9	6.41	0.0328	7.47	0	0.858314	0.554246	1.00502	0.981003	Mitochondrial	Enzyme
MmugDNA.31623.1.S1_at	inhibitor of growth family, member 1	ING1	6.41	0.0319	3.01	0.0089	2.12529	0.0989539	2.44092	0.00598663	Nuclear	Signaling
MmugDNA.15694.1.S1_at	Solute carrier family 12 (potassium/chloride transporters), member 8	SLC12A8	6.41	0.0359	9.9	0.0015	0.647239	0.141849	1.18415	0.538753	TM	Transporter
MmugDNA.7587.1.S1_at	Malate dehydrogenase 1, NAD (soluble)	MDH1	6.4	0.0305	3.92	0.0009	1.63386	0.18909	0.564371	0.0357514	Intracellular	Enzyme
MmuSTS.1183.1.S1_at	phosphorylase kinase, alpha 2 (liver)	PHKA2	6.4	0.1917	2.5	0.0069	2.56071	0.312722	0.541824	0.0376367	Intracellular	Enzyme
MmuSTS.2052.1.S1_at	peroxisome biogenesis factor 3	PEX3	6.4	0.0074	2.49	0.0251	2.56919	0.0132045	2.18402	0.0106757	Peroxisomal	Protein trafficking
MmugDNA.41310.1.S1_at	kelch domain containing 1	KLHDC1	6.4	0.0701	3.59	0.028	1.78361	0.257071	0.889506	0.69304	Intracellular	Unknown
MmunewRS.81.1.S1_at	vav 2 oncogene	VAV2	6.38	0.0029	7.44	0	0.857206	0.208296	0.962966	0.84753	Intracellular	Signaling
MmugDNA.8925.1.S1_at	Heterogeneous nuclear ribonucleoprotein D (AU-rich element RNA binding protein 1, 37kDa)	HNRPD	6.37	0.0018	2.58	0.0834	2.46846	0.00822222	0.675593	0.107776	Nuclear	RNA binding
MmugDNA.22351.1.S1_at	tropomyosin 1 (alpha)	TPM1	6.35	0	6.68	0	0.9505	0.584631	1.31167	0.117763	Intracellular	Structural
MmugDNA.30419.1.S1_at	TBC1 domain family, member 24	TBC1D24	6.35	0.0331	3.8	0.0002	1.67237	0.176682	3.14664	0.00850605	Intracellular	Unknown
MmuSTS.2371.1.S1_at	succinate dehydrogenase complex, subunit A, flavoprotein (Fp)	SDHA	6.34	0.0489	4.42	0.0033	1.4349	0.357787	0.919808	0.428162	Mitochondrial	Enzyme
MmugDNA.37104.1.S1_at	glutamate receptor, metabotropic 2	GRM2	6.33	0.1092	6.54	0.0091	0.968723	0.94306	1.56474	0.230728	TM	Receptor
MmugDNA.28868.1.S1_at	TIA1 cytotoxic granule-associated RNA binding protein	TIA1	6.33	0.0041	5.08	0.0002	1.24673	0.181505	0.770126	0.0389921	Intracellular	RNA binding
MmuSTS.2128.1.S1_at	RaP2 interacting protein 8	RPIP8	6.32	0.0299	7.07	0.0254	0.894503	0.760421	1.19188	0.455294	Intracellular	Signaling
MmugDNA.18212.1.S1_at	zinc finger protein 225	ZNF225	6.32	0.0448	7.44	0.0013	0.849967	0.590627	0.635449	0.333036	Nuclear	Transcription factor
MmugDNA.10335.1.S1_at	PMS2 postmeiotic segregation increased 2 (S. cerevisiae)	PMS2	6.31	0.0007	3.27	0.0186	1.93049	0.00658731	0.715471	0.398705	Nuclear	DNA repair/replication
MmugDNA.23719.1.S1_at	fatty acid desaturase 1	FADS1	6.31	0.2086	4.46	0.002	1.4132	0.620918	0.756437	0.499201	ER	Enzyme
MmugDNA.20302.1.S1_at	chromosome 9 open reading frame 123	C9orf123	6.31	0	3.27	0.0271	1.92944	0.00798285	1.05703	0.891751	TM	Multi-TM
MmugDNA.8819.1.S1_at	ependymin related protein 1 (zebrafish)	EPDR1	6.3	0.0702	11.41	0.0035	0.552246	0.122087	1.77029	0.120037	TM	Cell adhesion
MmugDNA.4072.1.S1_at	Multiple alignments to human Chr12 in a region containing TAS2R genes and proline rich repeat genes (repetitive sequences)	---	6.3	0.0003	2.15	0.0486	2.93512	0.000102235	1.88476	0.0265168	N/A	Repetitive
MmugDNA.17137.1.S1_at	dispatched homolog 1 (Drosophila)	DISP1	6.29	0.1195	16.96	0	0.37085	0.0141371	1.52254	0.157396	TM	Receptor
MmugDNA.7108.1.S1_at	neurotrimin	HNT	6.28	0.0974	3.11	0.1566	2.0182	0.272355	1.1478	0.559066	TM	Neuronal
MmugDNA.7144.1.S1_at	TSC22 domain family, member 1	TSC22D1	6.28	0.0558	4.53	0.0273	1.38528	0.437486	2.07033	0.0807423	Nuclear	Transcription factor
MmugDNA.11879.1.S1_at	Bardet-Biedl syndrome 1	BBS1	6.27	0	6.71	0	0.934325	0.555746	1.97257	0.114267	Intracellular	Development
MmugDNA.6010.1.S1_s_at	leucine zipper transcription factor-like 1	LZTFL1	6.27	0	3.68	0.0001	1.70344	0.00155784	0.743031	0.132495	Nuclear	Transcription factor
MmugDNA.31289.1.S1_at	chromosome X open reading frame 45	CXorf45	6.27	0.0432	4.13	0.0007	1.52057	0.274241	0.679175	0.120526	Intracellular	Unknown
MmugDNA.15177.1.S1_at	Tropomodulin 2 (neuronal)	TMOD2	6.26	0.1571	2.77	0.0469	2.26319	0.304208	1.35216	0.290915	Intracellular	Neuronal
MmugDNA.3907.1.S1_at	Aligns to the antisense strand just downstream of DKFZp779L1068 transcript (BC110324) on human Chr8	---	6.26	0.0502	2.32	0.1135	2.70337	0.0920264	3.65548	0.0693268	N/A	Non-coding
MmugDNA.18087.1.S1_at	v-akt murine thymoma viral oncogene homolog 3 (protein kinase B, gamma)	AKT3	6.26	0.0762	4.67	0.0405	1.34108	0.531941	0.619469	0.119147	Intracellular	Signaling
MmugDNA.42015.1.S1_at	KIAA1571 protein	KIAA1571	6.26	0.0563	4.01	0.0019	1.55897	0.293222	0.94718	0.857634	Nuclear	Transcription factor
MmuSTS.2782.1.S1_at	solute carrier family 2 (facilitated glucose transporter), membe, 8	SLC2A8	6.26	0.0104	5.92	0.0384	1.05718	0.870334	1.96111	0.222844	TM	Transporter
MmugDNA.41809.1.S1_at	twist homolog 2 (Drosophila)	TWIST2	6.25	0.0358	3.44	0.0501	1.81771	0.163718	0.712478	0.322338	Nuclear	Transcription factor
Mmu.1639.1.S1_at	solute carrier family 15 (H+/peptide transporter), member 2	SLC15A2	6.25	0.0552	2.94	0.2914	2.12634	0.208993	3.25116	0.0536955	TM	Transporter
MmugDNA.2311.1.S1_at	t-complex 11 (mouse)-like 1	TCP11L1	6.25	0.0072	6.03	0.0179	1.03653	0.90366	1.36601	0.524756	Intracellular	Unknown
MmuSTS.443.1.S1_at	A kinase (PRKA) anchor protein 1	AKAP1	6.24	0.0044	5.61	0	1.11386	0.520258	0.832092	0.0343568	Intracellular	Signaling
MmuSTS.3879.1.S1_at	solute carrier family 7(cationic amino acid transporter, y+ syst, ), member 5	SLC7A5	6.24	0.004	8.74	0	0.713834	0.0407265	0.538147	0.00442508	TM	Transporter
MmugDNA.20157.1.S1_at	NEL-like 1 (chicken)	NELL1	6.23	0.1245	3.85	0.1063	1.61947	0.443098	5.66904	0.0244785	Intracellular	Development
MmuSTS.3440.1.S1_at	annexin A6	ANXA6	6.23	0.0004	3.28	0.0298	1.8988	0.0109796	1.12978	0.779154	Intracellular	Protein trafficking
MmugDNA.11251.1.S1_at	potassium channel tetramerisation domain containing 12	KCTD12	6.22	0.014	1.31	0.5254	4.75505	0.0197175	1.33163	0.192729	Intracellular	Channel
MmugDNA.23315.1.S1_at	PRP38 pre-mRNA processing factor 38 (yeast)	PRPF38A	6.21	0.0559	7.92	0.0208	0.784253	0.546449	1.42917	0.037995	Nuclear	Gene expression
MmugDNA.31668.1.S1_at	G protein-coupled receptor 113	GPR113	6.2	0.0549	2.69	0.2828	2.30763	0.162101	2.6825	0.0157203	TM	Receptor
MmugDNA.18963.1.S1_at	cytoplasmic FMR1 interacting protein 2 /// cytoplasmic FMR1 interacting protein 2	CYFIP2	6.2	0.0135	6.12	0.0006	1.01364	0.950558	1.39895	0.580235	Intracellular	Signaling
MmugDNA.21633.1.S1_at	KIAA0368	KIAA0368	6.2	0.1727	4.86	0.0331	1.27536	0.696587	1.75554	0.0555787	Intracellular	Transport
MmugDNA.26243.1.S1_at	PDZ domain containing RING finger 4	PDZRN4	6.19	0.0016	2.07	0.3743	2.99271	0.01142	2.30334	0.0416482	Intracellular	Unknown
MmugDNA.42542.1.S1_at	programmed cell death 11	PDCD11	6.18	0.0415	6.27	0.0007	0.984753	0.957071	2.31441	0.00609627	Nuclear	Apoptosis
MmugDNA.21782.1.S1_at	succinate dehydrogenase complex, subunit A, flavoprotein-like 1	SDHAL1	6.17	0.0043	5.49	0.013	1.12295	0.671852	0.916977	0.749771	Intracellular	Enzyme
MmugDNA.12917.1.S1_at	Polymerase (RNA) III (DNA directed) polypeptide G (32kD)	POLR3G	6.17	0.0059	3.54	0	1.74074	0.0514206	0.806465	0.199272	Nuclear	Enzyme
MmugDNA.31091.1.S1_at	microtubule-associated protein 9	MAP9	6.16	0.0115	4.46	0	1.38294	0.215553	1.40123	0.13407	Intracellular	Structural
MmugDNA.27174.1.S1_at	family with sequence similarity 29, member A	FAM29A	6.16	0.0225	8.85	0.0096	0.696233	0.27507	0.670319	0.265242	Intracellular	Unknown
MmugDNA.9047.1.S1_at	radical S-adenosyl methionine domain containing 1	RSAD1	6.16	0.0184	4.9	0.003	1.25688	0.392695	1.23925	0.26096	Intracellular	Unknown
MmugDNA.25181.1.S1_at	hydroxysteroid (17-beta) dehydrogenase 6	HSD17B6	6.15	0.1345	3.29	0.0578	1.86851	0.351201	9.32734	0.0292593	Intracellular	Enzyme
MmugDNA.6342.1.S1_at	caspase 3, apoptosis-related cysteine peptidase	CASP3	6.14	0.0285	4.89	0.0105	1.25454	0.481377	1.77324	0.0337457	Intracellular	Apoptosis
MmugDNA.6107.1.S1_at	JAZF zinc finger 1	JAZF1	6.14	0.0592	4.81	0.0002	1.27636	0.516769	2.31392	0.0504072	Nuclear	Transcription factor
MmugDNA.12851.1.S1_at	synaptotagmin XI	SYT11	6.13	0.1001	15.32	0.0059	0.400131	0.0425205	1.73417	0.348867	Vesicular	neuronal
MmugDNA.37759.1.S1_at	Down syndrome critical region gene 6	DSCR6	6.13	0.0811	19.77	0.01	0.310254	0.032768	0.720213	0.325084	Intracellular	Signaling
MmuSTS.3299.1.S1_at	neuronatin	NNAT	6.12	0.0033	9.23	0.0218	0.663034	0.276645	0.885044	0.622007	Intracellular	Channel
MmugDNA.16248.1.S1_s_at	coiled-coil domain containing 107	CCDC107	6.12	0.1039	5.74	0.0135	1.06693	0.88734	0.835508	0.611151	TM	Unknown
MmugDNA.12082.1.S1_at	Alstrom syndrome 1	ALMS1	6.1	0.0889	9.84	0.181	0.620083	0.558508	1.46364	0.220758	Intracellular	Cytoskeleton
MmugDNA.27758.1.S1_at	zinc finger protein 512	ZNF512	6.1	0.0041	4.87	0.001	1.25255	0.237339	1.07874	0.777503	Nuclear	Transcription factor
MmugDNA.34030.1.S1_at	solute carrier family 12 (potassium/chloride transporters), member 7	SLC12A7	6.1	0.0046	5.04	0.0013	1.21035	0.359012	1.09536	0.794503	TM	Transporter
MmugDNA.1556.1.S1_at	TSPY-like 4	TSPYL4	6.09	0.001	6.83	0.0004	0.891338	0.444868	1.30993	0.0715748	Nuclear	DNA binding
MmugDNA.17591.1.S1_at	SNAP25-interacting protein	SNIP	6.09	0.0753	11.67	0.0054	0.521729	0.0973243	1.20567	0.591853	Intracellular	Neuronal
MmugDNA.25267.1.S1_at	ral guanine nucleotide dissociation stimulator-like 1	RGL1	6.09	0.1049	8.46	0.0509	0.719519	0.53598	0.557899	0.331902	Intracellular	Signaling
MmuSTS.7.1.S1_at	GULP, engulfment adaptor PTB domain containing 1	GULP1	6.08	0.1696	6.33	0.0365	0.959673	0.942513	0.477991	0.0571226	Intracellular	Apoptosis
MmugDNA.36496.1.S1_at	heparan sulfate (glucosamine) 3-O-sulfotransferase 3A1	HS3ST3A1	6.08	0.0017	0.85	0.7407	7.19406	0.000819663	0.517431	0.0456996	ER/golgi	Enzyme
MmugDNA.19915.1.S1_at	speckle-type POZ protein	SPOP	6.08	0.0061	4.38	0.0791	1.38784	0.366456	0.918901	0.813714	Nuclear	Transcription factor
MmuSTS.116.1.S1_at	Bardet-Biedl syndrome 2	BBS2	6.06	0.0053	5.62	0.0005	1.0771	0.700433	1.26406	0.493359	Intracellular	Unknown
MmugDNA.18335.1.S1_at	dual specificity phosphatase 6	DUSP6	6.05	0.0022	10.4	0	0.581799	0.00138324	1.06368	0.84438	Intracellular	Enzyme
MmugDNA.26856.1.S1_at	ets variant gene 5 (ets-related molecule)	ETV5	6.05	0	8.15	0	0.742297	0.00806727	0.959295	0.659354	Nuclear	Transcription factor
MmugDNA.3505.1.S1_at	signal transducer and activator of transcription 4	STAT4	6.05	0.0183	6.02	0.1102	1.00531	0.991328	0.809236	0.691143	Nuclear	Transcription factor
MmuSTS.1364.1.S1_at	APEX nuclease (multifunctional DNA repair enzyme) 1	APEX1	6.04	0.0087	4.9	0	1.23268	0.341493	0.749381	0.117037	Nuclear	DNA repair/replication
MmuSTS.4195.1.S1_at	cytochrome P450, family 27, subfamily A, polypeptide 1	CYP27A1	6.04	0.0545	6.02	0.0029	1.00318	0.992393	1.27918	0.395273	ER	Enzyme
MmugDNA.15695.1.S1_s_at	ring finger protein 130	RNF130	6.04	0.0138	3.96	0.0001	1.52724	0.141491	0.919112	0.589806	TM	Enzyme
MmugDNA.4564.1.S1_at	Hypothetical LOC402582	LOC401396	6.04	0.037	4.39	0.0003	1.37623	0.343201	0.721874	0.0916628	N/A	Non-coding
MmugDNA.40032.1.S1_x_at	Hypothetical protein LOC221814	LOC221814	6.04	0.0458	3.71	0.0121	1.62811	0.234925	0.735248	0.174574	N/A	Non-coding
MmugDNA.18311.1.S1_at	calcium/calmodulin-dependent serine protein kinase (MAGUK family)	CASK	6.03	0.0495	6.03	0.0017	1.00087	0.997913	0.909661	0.786144	Intracellular	Cell adhesion
MmugDNA.25960.1.S1_at	dynein, axonemal, heavy polypeptide 11	DNAH11	6	0.0047	4.97	0.0003	1.20702	0.264659	0.867477	0.518775	Intracellular	Enzyme
MmugDNA.25413.1.S1_at	zinc finger protein 22 (KOX 15)	ZNF22	5.98606	0.380458	1.61459	0.323269	3.70749	0.435655	0.396916	0.0824381	Nuclear	Transcription factor
MmugDNA.33165.1.S1_at	COX17 cytochrome c oxidase assembly homolog (S. cerevisiae)	COX17	5.98	0.164	4.96	0.0646	1.20599	0.761218	0.802685	0.579546	Intracellular	Enzyme
MmugDNA.33130.1.S1_at	G elongation factor, mitochondrial 2	GFM2	5.98	0.0097	4.07	0.0001	1.46808	0.124303	1.45927	0.0308483	Mitochondrial	RNA binding
MmugDNA.26932.1.S1_at	tigger transposable element derived 7	TIGD7	5.97	0.0121	6.87	0.0061	0.868713	0.594654	1.3867	0.128937	Nuclear	DNA binding
MmugDNA.18510.1.S1_at	protein tyrosine phosphatase, non-receptor type 18 (brain-derived)	PTPN18	5.96	0.0869	3.18	0.0181	1.87367	0.260582	1.90383	0.0292944	Intracellular	Enzyme
MmugDNA.3502.1.S1_at	UDP-glucuronic acid epimerase	GLCE	5.95	0.0001	7.33	0	0.811901	0.0632232	1.32117	0.0401222	Intracellular	Enzyme
MmugDNA.35834.1.S1_at	NFAT activating protein with ITAM motif 1	NFAM1	5.95	0.2584	8	0.0008	0.743767	0.612908	1.25286	0.699869	TM	Immune
MmugDNA.18041.1.S1_at	BH3 interacting domain death agonist	BID	5.95	0.0225	9.8	0.0342	0.607708	0.282646	1.30159	0.439037	Intracellular	Signaling
MmugDNA.25748.1.S1_at	protein phosphatase 3 (formerly 2B), catalytic subunit, beta isoform (calcineurin A beta)	PPP3CB	5.93	0.0792	4.52	0.0111	1.31254	0.53641	1.7636	0.00438042	Intracellular	Signaling
MmugDNA.37745.1.S1_at	hypothetical protein FLJ25006	FLJ25006	5.92	0.0091	2.5	0.1154	2.37003	0.0237106	0.887534	0.783264	Intracellular	Signaling
MmuSTS.1377.1.S1_at	apoptosis regulator BCL-G	BCLG	5.9	0.208	6.62	0.2515	0.891092	0.895323	1.20748	0.70868	Intracellular	Apoptosis
MmugDNA.43318.1.S1_at	zinc finger protein 493	ZNF493	5.9	0.0613	2.49	0.055	2.36835	0.133	1.67964	0.174751	Nuclear	Transcription factor
MmugDNA.17253.1.S1_at	centromere protein J	CENPJ	5.89	0.3665	3.4	0.0539	1.72922	0.631348	0.360982	0.0958354	Nuclear	Cell cycle
MmuSTS.1663.1.S1_at	leprecan-like 2	LEPREL2	5.88	0.0201	4.56	0.0019	1.2901	0.337166	1.51872	0.295975	Intracellular	Enzyme
MmugDNA.11519.1.S1_at	breakpoint cluster region	BCR	5.88	0.0232	7.21	0.0062	0.815958	0.496294	1.90318	0.123712	N/A	Non-coding
MmugDNA.34876.1.S1_at	Zinc finger protein 224	ZNF224	5.87	0.1006	6.67	0.0068	0.878952	0.756653	1.21953	0.590958	Nuclear	Transcription factor
MmugDNA.8468.1.S1_at	KIAA1826	KIAA1826	5.87	0.1193	4.2	0.0006	1.39784	0.517885	1.35758	0.31457	Intracellular	Unknown
MmuSTS.3762.1.S1_at	regulatory factor X, 4	RFX4	5.86	0.3705	16.55	0.029	0.354316	0.161231	0.852013	0.665463	Nuclear	Transcription factor
MmuSTS.4167.1.S1_at	multiple inositol polyphosphate histidine phosphatase, 1	MINPP1	5.84	0.0013	4.57	0.0003	1.27912	0.174862	1.82333	0.0552227	Intracellular	Enzyme
MmugDNA.228.1.S1_at	chromosome 6 open reading frame 192	C6orf192	5.84	0.0058	2.73	0.0271	2.13667	0.0238362	1.20005	0.720146	TM	Multi-TM
MmugDNA.37628.1.S1_at	zinc finger protein 259	ZNF259	5.84	0.0084	6.63	0.0037	0.881417	0.610712	1.30026	0.442458	Nuclear	Transcription factor
MmugDNA.10136.1.S1_at	zinc finger protein 585A	ZNF585A	5.84	0.1635	4.25	0.18	1.373	0.652455	0.702786	0.428238	Nuclear	Transcription factor
MmuSTS.1984.1.S1_at	cadherin 13	CDH13	5.83	0.097	16.96	0.0458	0.34392	0.130962	0.453304	0.0861993	TM	Cell adhesion
MmuSTS.3688.1.S1_at	collagen, type XVII, alpha 1	COL17A1	5.83	0.0052	14.27	0.0008	0.40868	0.00484577	0.986645	0.971278	Secreted	ECM
MmugDNA.37334.1.S1_at	WD repeat domain 12	WDR12	5.81	0.0738	2.76	0.0883	2.10975	0.193218	0.581337	0.16746	Nuclear	RNA processing
MmugDNA.40323.1.S1_at	hypothetical protein FLJ31438	FLJ31438	5.81	0.0013	12.19	0.0168	0.476859	0.103444	1.11576	0.760822	Intracellular	Unknown
MmuSTS.72.1.S1_at	hephaestin	HEPH	5.8	0.0552	4.68	0.0017	1.23883	0.550918	2.96204	0.0529763	TM	Metabolism
MmugDNA.26214.1.S1_at	Small nucleolar RNA, H/ACA box 24	SNORA24	5.8	0.0003	4.07	0	1.42464	0.0507044	1.35331	0.0456346	N/A	Non-coding
MmugDNA.20121.1.S1_at	family with sequence similarity 76, member B	FAM76B	5.8	0.1036	5.61	0.0055	1.03387	0.938293	0.64536	0.0628191	Intracellular	Unknown
MmugDNA.100.1.S1_at	KIAA0367	KIAA0367	5.77	0.0112	5.4	0.0018	1.06975	0.773515	2.73486	0.0822058	Intracellular	Apoptosis
MmugDNA.34648.1.S1_at	SET translocation (myeloid leukemia-associated)	SET	5.77	0.12	5.01	0.0329	1.15257	0.780456	1.09093	0.893445	Nuclear	DNA binding
MmugDNA.21993.1.S1_at	lecithin-cholesterol acyltransferase	LCAT	5.77	0.1808	7.11	0.0037	0.812553	0.679364	0.994752	0.977333	Secreted	Lipid metabolism
MmugDNA.13269.1.S1_at	neurocalcin delta	NCALD	5.76	0.0544	12.2	0.0003	0.472305	0.0169723	1.37158	0.196153	Intracellular	Signaling
MmuSTS.4053.1.S1_at	diacylglycerol kinase, iota	DGKI	5.76	0.3637	7.6	0.0588	0.758369	0.738658	2.11145	0.0792037	Intracellular	Signaling
MmugDNA.9508.1.S1_at	amylase, alpha 2B (pancreatic)	AMY2B	5.75	0.0008	6.27	0.0006	0.917046	0.567613	0.948296	0.730826	Secreted	Enzyme
MmugDNA.7690.1.S1_at	hypothetical protein FLJ14213	FLJ14213	5.75	0.0586	6.07	0.0181	0.948028	0.890395	1.31797	0.420035	Intracellular	Unknown
MmugDNA.39988.1.S1_at	Phosphodiesterase 11A	PDE11A	5.74	0.1216	6.12	0.1606	0.937581	0.92276	0.878923	0.846003	Intracellular	Signaling
MmugDNA.16814.1.S1_at	laminin, gamma 1 (formerly LAMB2)	LAMC1	5.71	0	5.14	0	1.11091	0.308191	0.720493	0.0654953	Secreted	ECM
MmuSTS.1549.1.S1_at	low density lipoprotein-related protein 12	LRP12	5.71	0.0023	5.98	0.023	0.956111	0.877489	1.38649	0.381039	TM	Lipid metabolism
MmugDNA.41267.1.S1_at	growth arrest-specific 1	GAS1	5.71	0.0307	2.9	0.0819	1.97254	0.132631	1.20124	0.536302	GPI	Receptor
MmugDNA.749.1.S1_at	kelch-like 24 (Drosophila)	KLHL24	5.71	0.0001	4.73	0.0004	1.20592	0.178757	1.03577	0.820037	Intracellular	Unknown
MmuSTS.3150.1.S1_at	nudix (nucleoside diphosphate linked moiety X)-type motif 13	NUDT13	5.7	0.203	1.74	0.0348	3.27015	0.265301	1.00365	0.995482	Intracellular	Enzyme
MmugDNA.12019.1.S1_at	AU RNA binding protein/enoyl-Coenzyme A hydratase	AUH	5.69	0.033	5.43	0.0002	1.04895	0.858705	1.61147	0.0723772	Intracellular	Enzyme
MmugDNA.26447.1.S1_at	family with sequence similarity 26, member B	FAM26B	5.68	0.0456	8.35	0.0112	0.679782	0.288879	1.61857	0.106489	TM	Multi-TM
MmugDNA.12666.1.S1_s_at	ataxia telangiectasia mutated (includes complementation groups A, C and D)	ATM	5.68	0.0401	3.8	0.0103	1.49526	0.288613	1.41893	0.386984	Intracellular	Signaling
MmugDNA.17004.1.S1_at	folylpolyglutamate synthase	FPGS	5.67	0.0416	3.76	0.0019	1.50654	0.266543	0.846506	0.581172	Intracellular	Enzyme
MmugDNA.17842.1.S1_at	solute carrier family 5 (sodium-dependent vitamin transporter), member 6	SLC5A6	5.67	0.1699	5.13	0.0149	1.10591	0.857281	0.796479	0.386131	TM	Transporter
MmuSTS.250.1.S1_at	integrin, beta 4	ITGB4	5.66	0.0558	8.37	0.0016	0.676435	0.214406	0.577277	0.0546307	TM	Cell adhesion
MmugDNA.1505.1.S1_at	CUE domain containing 2	CUEDC2	5.66	0.0839	4.27	0	1.32462	0.511216	0.79779	0.356303	Intracellular	Protein processing
MmuSTS.102.1.S1_at	armadillo repeat containing, X-linked 6	ARMCX6	5.66	0.0234	2.21	0.0398	2.56757	0.058061	0.649334	0.0967092	Secreted	Unknown
MmuSTS.4753.1.S1_at	WNT inhibitory factor 1	WIF1	5.65	0.0852	3.94	0.1794	1.43275	0.534591	0.332142	0.0156069	Secreted	Development
MmugDNA.36544.1.S1_at	septin 6	2008-09-06	5.64147	0.00286928	6.74536	0.00444287	0.836348	0.466392	2.34093	0.0216906	Intracellular	Trafficking
MmugDNA.9218.1.S1_at	RNA binding motif protein 4B	RBM4B	5.64	0.0991	2.86	0.0933	1.96921	0.265348	0.468646	0.0581092	Nuclear	RNA processing
MmugDNA.37689.1.S1_at	Zinc finger with KRAB and SCAN domains 1	ZKSCAN1	5.64	0	6.58	0	0.857353	0.0907816	1.22631	0.0478018	Nuclear	Transcription factor
MmugDNA.28664.1.S1_at	GNAS complex locus	GNAS	5.63	0.0339	2.37	0.0693	2.37657	0.0801525	2.54787	0.035705	Intracellular	Signaling
MmugDNA.41082.1.S1_at	kelch-like 13 (Drosophila)	KLHL13	5.62	0.0187	4.71	0.0451	1.19456	0.609681	1.89979	0.101569	Intracellular	Unknown
MmugDNA.14043.1.S1_at	EST cluster in a 5' intron of the POGZ gene on human Chr1	---	5.61	0.0032	8.45	0.0004	0.663768	0.0550638	0.630333	0.057995	N/A	Non-coding
MmugDNA.12393.1.S1_at	progressive external ophthalmoplegia 1	PEO1	5.6	0.1473	1.62	0.1738	3.45259	0.191298	1.13626	0.684221	Mitochondrial	DNA repair/replication
MmugDNA.37031.1.S1_at	fibroblast growth factor 3 (murine mammary tumor virus integration site (v-int-2) oncogene homolog)	FGF3	5.6	0.0408	9.63	0.0011	0.580869	0.0642765	0.71508	0.404286	Secreted	Growth factor
MmugDNA.6252.1.S1_s_at	armadillo repeat gene deletes in velocardiofacial syndrome	ARVCF	5.58	0.0113	4.9	0	1.13723	0.488899	1.62409	0.0434476	Intracellular	Cell adhesion
MmugDNA.13400.1.S1_s_at	O-linked N-acetylglucosamine (GlcNAc) transferase (UDP-N-acetylglucosamine:polypeptide-N-acetylglucosaminyl transferase)	OGT	5.58	0.0007	3.74	0.0002	1.49478	0.0380486	0.590717	0.0301214	Intracellular	Enzyme
MmunewRS.896.1.S1_at	FLJ16231 protein	FLJ16231	5.58	0.0334	4	0.0018	1.39399	0.303869	1.1718	0.371766	N/A	Repetitive
MmugDNA.31849.1.S1_at	midline 1 (Opitz/BBB syndrome)	MID1	5.57	0.0608	7.36	0.0002	0.75629	0.362931	0.866535	0.551243	Intracellular	Cytoskeleton
MmuSTS.2474.1.S1_at	zinc finger protein 21 (KOX 14)	ZNF21	5.57	0.1111	3.78	0.0232	1.47079	0.465585	1.0586	0.874582	Nuclear	Transcription factor
MmugDNA.4864.1.S1_at	coiled-coil domain containing 100	CCDC100	5.57	0.0364	4.78	0.0001	1.16573	0.596833	1.25024	0.351653	Intracellular	Unknown
MmugDNA.37274.1.S1_s_at	secretin receptor	SCTR	5.55	0.0619	3.07	0.0185	1.80968	0.214288	2.97946	0.0668279	TM	Hormone
MmugDNA.41926.1.S1_at	zinc finger protein 445	ZNF445	5.52	0.0075	6.28	0.0089	0.878461	0.630185	0.933438	0.469363	Nuclear	Transcription factor
MmugDNA.9883.1.S1_at	protein phosphatase 2, regulatory subunit B, delta isoform	PPP2R2D	5.51	0.2864	4.29	0.0723	1.28598	0.761544	0.716622	0.321321	Intracellular	Unknown
MmugDNA.11332.1.S1_at	TBC1 domain family, member 8B (with GRAM domain)	TBC1D8B	5.5	0.146	1.46	0.235	3.76039	0.17809	0.975299	0.935776	Intracellular	Signaling
MmuSTS.2135.1.S1_at	Sin3A-associated protein, 30kDa	SAP30	5.49	0.0414	3.82	0.0083	1.43604	0.32737	0.629812	0.146868	Nuclear	Enzyme
Mmu.6678.1.S1_at	Metallothionein-1I (MT-1I) (Metallothionein-II)	MT2A	5.49	0.0894	1.37	0.0091	4.0198	0.107362	1.77288	0.0913732	Intracellular	Metabolism
MmugDNA.38429.1.S1_at	family with sequence similarity 105, member A	FAM105A	5.49	0.0461	2.51	0	2.19075	0.11803	3.93851	3.1284e-05	TM	Unknown
MmugDNA.27678.1.S1_at	zinc finger protein 618	ZNF618	5.47	0.0212	6.01	0.0084	0.910566	0.753284	0.976542	0.901517	Nuclear	Transcription factor
MmugDNA.7883.1.S1_at	zinc finger protein 354A	ZNF354A	5.47	0.0343	5.16	0.0004	1.06118	0.825361	1.11492	0.668157	Nuclear	Transcription factor
MmugDNA.35142.1.S1_at	adrenergic, alpha-1A-, receptor	ADRA1A	5.46	0.0161	3.9	0.0026	1.39893	0.2576	4.84679	0.000335751	TM	Neuronal
MmugDNA.13290.1.S1_at	IKAROS family zinc finger 4 (Eos)	IKZF4	5.45193	5.21525e-07	6.89237	0.000482313	0.791009	0.15295	0.926992	0.733968	Nuclear	Gene expression
MmugDNA.2856.1.S1_at	CDNA FLJ34046 fis, clone FCBBF2007610	Hs.520283	5.44	0.1384	6.7	0.1064	0.810938	0.73734	3.12123	0.0840498	N/A	Non-coding
MmugDNA.13256.1.S1_at	hypothetical locus LOC401237	FLJ22536	5.44	0.0066	16.71	0.0018	0.325631	0.0076417	1.1022	0.294046	Secreted	Unknown
MmugDNA.15004.1.S1_at	guanine nucleotide binding protein (G protein), gamma 2	GNG2	5.43	0.0012	7.58	0	0.716041	0.0303753	1.1993	0.430845	Intracellular	Signaling
MmugDNA.38799.1.S1_at	fibrillin 2 (congenital contractural arachnodactyly)	FBN2	5.43	0.0235	6.17	0.0063	0.879888	0.645312	0.401385	0.122814	TM	Structural
MmugDNA.39699.1.S1_at	fetal Alzheimer antigen	FALZ	5.43	0.1254	4.84	0.0082	1.12242	0.809458	1.29961	0.31741	Nuclear	Transcription factor
MmuSTS.2837.1.S1_at	solute carrier family 9 (sodium/hydrogen exchanger), isoform 1	SLC9A1	5.43	0.0845	5.95	0.0005	0.913502	0.797148	1.37093	0.208594	TM	Transporter
MmugDNA.16828.1.S1_at	RNA binding motif protein 26	RBM26	5.42	0.0083	4.74	0.0004	1.14442	0.538783	0.697395	0.259601	Nuclear	RNA binding
MmugDNA.35229.1.S1_at	hypothetical LOC401034	LOC401034	5.42	0.2448	16.25	0.0038	0.333312	0.037684	2.51693	0.14084	Intracellular	Unknown
MmugDNA.27238.1.S1_at	retinol binding protein 1, cellular	RBP1	5.41	0.0005	5.73	0	0.944087	0.538524	1.06897	0.728469	Intracellular	Transporter
MmugDNA.25344.1.S1_at	chromosome 11 open reading frame 52	C11orf52	5.4	0.0601	6.69	0.0382	0.807313	0.625231	1.43465	0.366454	Intracellular	Unknown
MmugDNA.18194.1.S1_at	mitogen-activated protein kinase kinase 6	MAP2K6	5.39	0.0879	3.11	0.0002	1.73428	0.288719	2.386	0.00962322	Intracellular	Enzyme
MmugDNA.21371.1.S1_at	L1 cell adhesion molecule	L1CAM	5.39	0.01	3.43	0.0374	1.57085	0.167914	4.50993	0.000729895	TM	Neuronal
MmuSTS.1709.1.S1_at	membrane protein, palmitoylated 1, 55kDa	MPP1	5.39	0.0491	3.04	0.1349	1.77188	0.237266	1.13124	0.360213	Intracellular	Signaling
MmugDNA.39319.1.S1_at	hypothetical protein FLJ37034	FLJ37034	5.39	0.1396	0.88	0.778	6.09911	0.133033	0.694295	0.531268	Intracellular	Unknown
MmugDNA.25541.1.S1_at	HCV F-transactivated protein 1	LOC401152	5.3839	0.206049	1.03605	0.853025	5.19657	0.20887	0.414224	0.00507489	TM	Unknown
MmugDNA.39807.1.S1_at	protocadherin beta 13	PCDHB13	5.38	0.0446	5.03	0.0222	1.06924	0.856454	4.50805	0.0419548	TM	Neuronal
MmugDNA.16240.1.S1_at	NDRG family member 3	NDRG3	5.35	0.0038	4.55	0	1.17498	0.30902	2.01988	0.00479016	Intracellular	Unknown
MmugDNA.29050.1.S1_at	X-prolyl aminopeptidase (aminopeptidase P) 3, putative	XPNPEP3	5.34	0.2083	5.23	0.003	1.02075	0.971578	2.46626	0.04133	Intracellular	Enzyme
MmugDNA.23099.1.S1_at	protein tyrosine phosphatase, non-receptor type 6	PTPN6	5.32	0.0491	5.23	0.0011	1.01632	0.957709	1.64066	0.0352389	Intracellular	Enzyme
MmugDNA.28101.1.S1_at	ST3 beta-galactoside alpha-2,3-sialyltransferase 5	ST3GAL5	5.31	0.0226	11.35	0.0121	0.467781	0.0795116	2.9658	0.0215863	Golgi	Enzyme
MmugDNA.8041.1.S1_at	family with sequence similarity 48, member A	FAM48A	5.31	0.1432	6.95	0.0981	0.765115	0.667438	0.982717	0.96697	Intracellular	Signaling
MmuSTS.4504.1.S1_at	lysyl oxidase-like 3	LOXL3	5.3	0.0062	2.42	0.0016	2.18913	0.0150754	1.39174	0.310096	Secreted	ECM
MmugDNA.7962.1.S1_at	syntaphilin	SNPH	5.3	0.1088	3.44	0.0075	1.54124	0.408068	2.2819	0.0506767	Vesicular	Neuronal
MmugDNA.20445.1.S1_at	hypothetical gene supported by BX647608	LOC399959	5.3	0	1.3	0.6046	4.09366	1.02773e-05	0.890778	0.578326	Intracellular	Unknown
MmugDNA.21266.1.S1_s_at	sorcin	SRI	5.29	0.01	6.88	0.0012	0.768886	0.24848	2.04902	0.0264839	Intracellular	Channel
MmugDNA.5920.1.S1_at	centrosomal protein 72kDa	CEP72	5.28	0.029	4.08	0.0136	1.29504	0.420455	0.358831	0.0809072	Nuclear	DNA binding
MmuSTS.1215.1.S1_at	protein O-fucosyltransferase 2	POFUT2	5.28	0.0747	1.99	0.136	2.64954	0.130021	1.11513	0.422987	Intracellular	Metabolism
MmugDNA.10781.1.S1_at	transmembrane protein 38B	TMEM38B	5.28	0.0059	2.3	0.0604	2.29851	0.0126518	1.65744	0.164547	TM	Multi-TM
MmugDNA.41900.1.S1_at	nudix (nucleoside diphosphate linked moiety X)-type motif 10	NUDT10	5.27	0.0722	13.79	0.0282	0.382191	0.102978	2.82308	0.0492481	Intracellular	Signaling
MmugDNA.19132.1.S1_at	BTB (POZ) domain containing 4	BTBD4	5.27	0.0288	5.4	0.0196	0.975773	0.941142	1.67141	0.0918059	Nuclear	Transcription factor
MmugDNA.17286.1.S1_at	chromosome 9 open reading frame 5	C9orf5	5.26	0.0043	4.09	0.0008	1.28559	0.176671	1.24801	0.176029	TM	Multi-TM
MmugDNA.16827.1.S1_at	zinc finger, RAN-binding domain containing 3	ZRANB3	5.24626	0.179208	4.5626	0.0670591	1.14984	0.820796	0.471336	0.191008	Nuclear	DNA repair/replication
MmugDNA.22662.1.S1_at	RAB35, member RAS oncogene family	RAB35	5.24	0.0213	5.79	0	0.904953	0.641427	2.14492	0.0287298	Intracellular	Cell cycle
MmugDNA.30519.1.S1_at	ubinuclein 1	UBN1	5.24	0.1804	7.05	0.0063	0.742682	0.547437	0.743855	0.540051	Nuclear	DNA repair/replication
MmuSTS.3287.1.S1_at	Caspase 6, apoptosis-related cysteine peptidase	CASP6	5.24	0.0043	5.63	0.0006	0.93044	0.667302	1.95445	0.00431871	Intracellular	Enzyme
MmugDNA.35915.1.S1_at	serine/threonine kinase receptor associated protein	STRAP	5.23	0.0046	3.72	0.0031	1.40411	0.153297	1.6693	0.0472435	Intracellular	Enzyme
MmugDNA.2371.1.S1_at	Mitofusin 1	MFN1	5.23	0.0152	5.39	0.2484	0.970679	0.965325	1.13819	0.734463	Mitochondrial	Metabolism
MmugDNA.19536.1.S1_at	MRNA; cDNA DKFZp667B1513 (from clone DKFZp667B1513)	Hs.585987	5.23	0.1494	2.31	0.03	2.26383	0.276937	2.07891	0.125754	N/A	Non-coding
MmugDNA.22728.1.S1_at	Hypothetical protein FLJ10700	FLJ10700	5.23	0.0173	3.12	0.009	1.67395	0.115416	1.62548	0.0118006	Intracellular	Unknown
MmugDNA.41360.1.S1_s_at	nudix (nucleoside diphosphate linked moiety X)-type motif 6	NUDT6	5.22	0.1358	2.32	0.0056	2.24903	0.25933	0.774065	0.597675	Secreted	Growth factor
MmugDNA.2816.1.S1_at	chromosome 9 open reading frame 7	C9orf7	5.22	0.0212	3.28	0.0117	1.59195	0.152894	1.20136	0.630434	TM	Multi-TM
MmugDNA.36733.1.S1_s_at	chromosome 16 open reading frame 33	C16orf33	5.22	0.0321	4.97	0.0012	1.04878	0.860257	1.18457	0.549691	Nuclear	RNA binding
MmugDNA.38586.1.S1_at	nuclear receptor subfamily 2, group C, member 1	NR2C1	5.22	0.0473	6.16	0.0016	0.847882	0.585206	0.937287	0.717248	Nuclear	Transcription factor
MmuSTS.4615.1.S1_at	transforming growth factor beta-stimulated protein TSC-22	TSC22	5.22	0.0003	6.01	0	0.868622	0.125601	1.23437	0.0474655	Nuclear	Transcription factor
MmugDNA.21914.1.S1_at	TPT1-like protein	FLJ44635	5.22	0.0602	24.65	0.0005	0.211925	0.000680149	1.48344	0.5767	Intracellular	Unknown
MmugDNA.37201.1.S1_at	ninein-like	RP4-691N24.1	5.22	0.0087	2.63	0.0394	1.98343	0.0478257	1.59186	0.0118198	Intracellular	Unknown
MmugDNA.27666.1.S1_at	TAF4 RNA polymerase II, TATA box binding protein (TBP)-associated factor, 135kDa	TAF4	5.21	0.0184	3.67	0.0023	1.41991	0.202769	1.13231	0.559175	Nuclear	Transcription factor
MmugDNA.1998.1.S1_s_at	methyltransferase like 3	METTL3	5.2	0.0051	3.05	0.0024	1.70348	0.0291309	0.622988	0.011838	Nuclear	Enzyme
MmugDNA.40942.1.S1_at	sterile alpha motif domain containing 4A	SAMD4A	5.2	0.1076	9.23	0.0067	0.563111	0.176285	0.59994	0.0932822	Intracellular	RNA binding
MmuSTS.886.1.S1_at	uncharacterized hematopoietic stem/progenitor cells protein MDS0	MDS028	5.2	0.014	3.38	0.0058	1.54111	0.13209	0.896675	0.531447	Intracellular	Unknown
MmugDNA.6623.1.S1_s_at	family with sequence similarity 113, member A	FAM113A	5.2	0.0118	3.18	0.025	1.63845	0.120785	0.562949	0.0916175	Intracellular	Unknown
MmuSTS.1722.1.S1_at	aldo-keto reductase family 1, member B1 (aldose reductase)	AKR1B1	5.19	0.0001	5.9	0	0.878724	0.126666	1.29632	0.079646	Intracellular	Enzyme
MmugDNA.34316.1.S1_at	synovial sarcoma, X breakpoint 2 interacting protein	SSX2IP	5.19	0.0156	2.51	0.1131	2.06588	0.0633675	2.15519	0.0588213	Intracellular	Structural
MmugDNA.11752.1.S1_at	chromosome 11 open reading frame 61	C11orf61	5.19	0	5.76	0.0004	0.900329	0.410227	0.523998	0.0147849	Intracellular	Unknown
MmugDNA.17866.1.S1_at	nephronectin	NPNT	5.18	0.0057	0.7	0.746	7.41327	0.0068809	1.85378	0.11644	Secreted	ECM
MmugDNA.28608.1.S1_at	storkhead box 2	STOX2	5.18	0.0252	2.53	0.0471	2.04475	0.0810508	0.554292	0.466898	Intracellular	Unknown
MmugDNA.20036.1.S1_at	poliovirus receptor	PVR	5.17	0.0125	4.68	0.0098	1.10466	0.699092	2.09563	0.00872476	TM	Cell adhesion
MmugDNA.5326.1.S1_at	cyclin-dependent kinase 3	CDK3	5.17	0.072	9.3	0.0025	0.555952	0.0949193	0.400387	0.0155067	Nuclear	Signaling
MmugDNA.9295.1.S1_at	HRAS-like suppressor 3	HRASLS3	5.17	0.0603	5.96	0.0171	0.866851	0.705351	0.938974	0.829546	Intracellular	Signaling
MmunewRS.736.1.S1_at	ADP-ribosylation factor-like protein 4A	ARL4A	5.17	0.0047	4.01	0.0012	1.28963	0.207769	1.09895	0.486042	Intracellular	Signaling
MmuSTS.1087.1.S1_at	solute carrier family 37 (glycerol-6-phosphate transporter), member 4	SLC37A4	5.17	0.0271	3.61	0.0549	1.43086	0.339146	1.30001	0.519196	ER	Transporter
MmuSTS.26.1.S1_at	X-prolyl aminopeptidase (aminopeptidase P) 1, soluble	XPNPEP1	5.16	0	4.18	0	1.23493	0.0404614	1.11893	0.0906605	Intracellular	Enzyme
MmuSTS.4531.1.S1_at	ankyrin repeat and SOCS box-containing 1	ASB1	5.16	0.0051	4.37	0.0044	1.17989	0.463696	0.529886	0.0475638	Intracellular	Signaling
MmugDNA.70.1.S1_at	transmembrane protein 2	TMEM2	5.15	0.0012	6.08	0.0167	0.847436	0.570635	1.37629	0.195289	TM	Enzyme
MmugDNA.31653.1.S1_at	Splicing factor, arginine/serine-rich 3	SFRS3	5.13	0.0234	2.7	0.0585	1.89935	0.0952178	0.870353	0.57842	Intracellular	RNA processing
MmugDNA.40581.1.S1_at	protein kinase D3	PRKD3	5.12	0.0029	7.54	0.0081	0.679625	0.198972	1.27927	0.164037	Intracellular	Signaling
MmugDNA.35439.1.S1_s_at	polycomb group ring finger 2	PCGF2	5.12	0.1153	6.27	0.0108	0.816235	0.634991	1.01562	0.950171	Nuclear	Transcription factor
MmugDNA.25603.1.S1_at	transmembrane protein 132C	TMEM132C	5.12	0.2234	9.3	0.0241	0.550927	0.300905	3.7275	0.126691	TM	Unknown
MmugDNA.6944.1.S1_at	IMP2 inner mitochondrial membrane peptidase-like (S. cerevisiae)	IMMP2L	5.11	0.2163	2.77	0.1127	1.8446	0.450648	1.46194	0.213223	Mitochondrial	Protease
MmuSTS.1511.1.S1_at	RNA binding motif protein 15B	RBM15B	5.11	0.0168	4.58	0.029	1.1162	0.731916	3.33365	0.0248227	Nuclear	RNA binding
MmuSTS.1895.1.S1_at	chemokine (C-X-C motif) ligand 2	CXCL2	5.10828	0.204013	24.9577	0.000782406	0.204678	0.00161575	1.40177	0.630597	Secreted	Immune
MmugDNA.1911.1.S1_at	family with sequence similarity 117, member A /// family with sequence similarity 117, member A	FAM117A	5.1	0.0004	6.89	0.0022	0.740178	0.172041	1.53121	0.0276124	Intracellular	Unknown
MmugDNA.40290.1.S1_at	KIAA1680 protein	KIAA1680	5.1	0.102	6.22	0.0053	0.820496	0.615751	1.23052	0.751348	Intracellular	Unknown
MmugDNA.3461.1.S1_at	zinc finger CCCH-type, antiviral 1-like	ZC3HAV1L	5.09	0.0001	2.95	0.0468	1.72356	0.0376637	0.314174	0.0502639	Nuclear	Transcription factor
MmugDNA.31698.1.S1_at	chromosome 10 open reading frame 86	C10orf86	5.08	0.1381	4.75	0.0027	1.06869	0.887058	0.535744	0.0838813	Nuclear	DNA binding
MmugDNA.36026.1.S1_at	heparan sulfate 6-O-sulfotransferase 3	HS6ST3	5.07	0.1625	2.91	0.0945	1.73845	0.41835	2.32821	0.0804743	ER/golgi	Enzyme
MmugDNA.11356.1.S1_at	smu-1 suppressor of mec-8 and unc-52 homolog (C. elegans)	SMU1	5.07	0.0312	3.23	0.0219	1.56647	0.223895	1.669	0.242758	Nuclear	RNA binding
MmugDNA.22841.1.S1_at	Karyopherin alpha 5 (importin alpha 6)	KPNA5	5.06	0.0519	11.71	0.0138	0.43182	0.0759735	0.498943	0.0172197	Intracellular	Protein trafficking
MmugDNA.5664.1.S1_at	TAR (HIV) RNA binding protein 2	TARBP2	5.06	0.1413	2.42	0.0896	2.09059	0.293495	3.04067	0.00150202	Nuclear	RNA binding
MmugDNA.33080.1.S1_at	HSPC157 protein	HSPC157	5.05	0.0776	4.69	0.0148	1.07694	0.852647	1.33388	0.59777	TM	Unknown
MmugDNA.28235.1.S1_s_at	golgi phosphoprotein 4	GOLPH4	5.04	0.0004	7.88	0.0004	0.639754	0.0344058	1.02226	0.816744	Golgi	Protein folding
MmugDNA.4049.1.S1_at	RUN and FYVE domain containing 3	RUFY3	5.04	0.1676	8.04	0.0032	0.626167	0.299634	1.287	0.201045	Intracellular	Trafficking
MmugDNA.10688.1.S1_at	gamma-glutamyltransferase-like 3	GGTL3	5.04	0.0223	5.71	0.0015	0.882084	0.636747	1.33092	0.335314	Intracellular	Unknown
MmugDNA.18007.1.S1_at	family with sequence similarity 102, member B	FAM102B	5.03804	0.24274	1.50096	0.282147	3.35654	0.293699	1.32986	0.633842	Intracellular	Unknown
MmugDNA.35165.1.S1_at	heterogeneous nuclear ribonucleoprotein R	HNRPR	5.03	0.0044	6.94	0.0057	0.725614	0.225087	1.21312	0.236238	Nuclear	RNA binding
MmugDNA.42607.1.S1_at	glucocorticoid induced transcript 1	GLCCI1	5.03	0.0326	7.09	0.019	0.710125	0.357116	1.05537	0.685214	Intracellular	Unknown
MmugDNA.18752.1.S1_at	NIMA (never in mitosis gene a)-related kinase 3	NEK3	5.02	0.0085	5.2	0.0252	0.964875	0.909621	1.04235	0.847142	Intracellular	Cell cycle
MmuSTS.778.1.S1_at	taste receptor, type 2, member 49	TAS2R49	5.02	0.3327	1.22	0.5023	4.10549	0.356476	6.48519	0.000332609	TM	Taste
MmugDNA.15020.1.S1_at	cyclin-dependent kinase 4	CDK4	5.01	0.0048	4.21	0.0017	1.18954	0.372208	0.952533	0.752477	Intracellular	Enzyme
MmugDNA.7429.1.S1_at	chromosome 20 open reading frame 44	C20orf44	5.01	0.0547	3.14	0.0068	1.59327	0.259374	1.13182	0.344006	Vesicular	Neuronal
MmugDNA.19659.1.S1_at	Interleukin 17 receptor D	IL17RD	5	0.0762	2.5	0.0911	2.00177	0.206738	1.65624	0.0750347	TM	Receptor
MmugDNA.18268.1.S1_at	chloride channel 3	CLCN3	4.99	0.191	6.05	0.05	0.825053	0.741913	2.21755	0.153921	TM	Channel
MmuSTS.648.1.S1_at	interleukin 17D	IL17D	4.99	0	3.91	0.0046	1.2778	0.168176	1.09495	0.533957	Secreted	Immune
MmugDNA.9749.1.S1_at	Chromosome 12 open reading frame 38	C12orf38	4.99	0.1435	2.57	0.0124	1.93866	0.321563	1.41693	0.244218	Secreted	Signaling
MmugDNA.4942.1.S1_x_at	LUC7-like (S. cerevisiae)	LUC7L	4.98	0.0129	4.5	0	1.10568	0.641361	0.71664	0.496892	Nuclear	Gene expression
MmugDNA.35529.1.S1_at	PARK2 co-regulated	PACRG	4.98	0.3512	5.85	0.0275	0.850859	0.834994	3.50901	0.0491584	Intracellular	Protein folding
MmugDNA.13815.1.S1_at	Chromosome 21 open reading frame 66	C21orf66	4.98	0	5.06	0.0016	0.984929	0.926454	0.954215	0.732886	Nuclear	Transcription factor
MmugDNA.10900.1.S1_at	zinc finger protein 30 homolog (mouse)	ZFP30	4.98	0.0083	4.46	0.016	1.11672	0.690509	1.11961	0.846158	Nuclear	Transcription factor
MmugDNA.31578.1.S1_at	AT rich interactive domain 1B (SWI1-like)	ARID1B	4.98	0.0198	3.94	0.1178	1.26345	0.582519	1.24108	0.659347	Nuclear	Transcription factor
MmugDNA.31556.1.S1_at	testis derived transcript (3 LIM domains)	TES	4.97646	0.000306735	6.23224	4.22976e-05	0.798502	0.074648	1.35925	0.024507	Secreted	Structural
MmugDNA.18553.1.S1_s_at	Lectin, mannose-binding, 1	LMAN1	4.9732	0.0576685	2.19652	0.0606037	2.26413	0.132561	1.26177	0.0852444	TM	Transport
MmuSTS.1640.1.S1_at	phosphoribosylaminoimidazole carboxylase, phosphoribosylaminoimidazole succinocarboxamide synthetase	PAICS	4.97	0.034	4.57	0.0069	1.08755	0.786279	1.02759	0.919539	Intracellular	Enzyme
MmugDNA.13636.1.S1_at	CUG triplet repeat, RNA binding protein 1	CUGBP1	4.97	0.0859	5.82	0.0015	0.853795	0.656021	0.637818	0.115999	Intracellular	RNA binding
MmuSTS.2173.1.S1_at	zinc finger protein 175	ZNF175	4.97	0.2658	3.03	0.02	1.63659	0.558216	0.688429	0.242868	Nuclear	Transcription factor
MmugDNA.24675.1.S1_at	ELK4, ETS-domain protein (SRF accessory protein 1)	ELK4	4.97	0.0745	2.13	0.1111	2.33175	0.151375	2.26527	0.0767375	Nuclear	Transcription factor
MmugDNA.30593.1.S1_at	poly(A) binding protein, nuclear 1	PABPN1	4.96	0.0015	2.33	0.0055	2.13135	0.00267987	0.83763	0.0705598	Nuclear	Gene expression
MmuSTS.1758.1.S1_at	nerve growth factor receptor (TNFR superfamily, member 16)	NGFR	4.96	0.0136	12.29	0.0037	0.403599	0.0201252	2.83301	0.252044	TM	Receptor
MmugDNA.21998.1.S1_at	zinc finger protein 227	ZNF227	4.96	0.0791	2.64	0.0595	1.87367	0.232613	1.39836	0.457073	Nuclear	Transcription factor
MmugDNA.29030.1.S1_at	internexin neuronal intermediate filament protein, alpha	INA	4.95	0.0072	11.76	0.0049	0.420548	0.0294876	1.50175	0.0245773	Intracellular	Cytoskeleton
MmugDNA.28788.1.S1_at	proteasome (prosome, macropain) activator subunit 4	PSME4	4.95	0.001	5.54	0.0001	0.892342	0.38	0.955024	0.604782	Intracellular	DNA repair/replication
MmugDNA.7505.1.S1_at	Glutamate-cysteine ligase, modifier subunit	GCLM	4.95	0.0351	4.65	0.0072	1.06385	0.84658	1.65658	0.0618669	Intracellular	Enzyme
MmugDNA.42706.1.S1_at	leucine zipper, down-regulated in cancer 1-like	LDOC1L	4.94	0.001	5.93	0	0.833505	0.10451	1.38329	0.0238119	Intracellular	Unknown
MmugDNA.19865.1.S1_s_at	interferon induced transmembrane protein 2 (1-8D)	IFITM2	4.93	0	4.54	0	1.08465	0.47635	0.840289	0.295247	TM	Cell adhesion
MmuSTS.4122.1.S1_at	tumor protein p53 binding protein, 1	TP53BP1	4.93	0.0002	3.52	0.0003	1.39938	0.0272769	0.991548	0.958707	Intracellular	Cell cycle
MmugDNA.22611.1.S1_at	Heterogeneous nuclear ribonucleoprotein A2/B1	HNRPA2B1	4.93	0.0001	5.02	0.0009	0.981324	0.890967	0.657638	0.0073094	Nuclear	RNA binding
MmugDNA.29952.1.S1_at	G kinase anchoring protein 1	GKAP1	4.93	0.0042	3.08	0.0089	1.60163	0.0445987	1.08136	0.828465	Intracellular	Unknown
MmugDNA.28668.1.S1_at	tetratricopeptide repeat domain 27	TTC27	4.92	0.172	3.35	0.0314	1.46719	0.541255	1.3418	0.239606	Intracellular	Unknown
Mmu.11516.1.S1_at	Mitochondrial 28S ribosomal protein S28 (S28mt) (MRP-S28) (MRP-S35)	MRPS28	4.91	0.0013	3.52	0.0002	1.39614	0.0515617	1.26182	0.152732	Mitochondrial	Gene expression
MmugDNA.948.1.S1_x_at	secretoglobin, family 1D, member 2	SCGB1D2	4.91	0.1428	4.43	0.0411	1.10955	0.84377	1.62233	0.291966	Secreted	Signaling
MmugDNA.25970.1.S1_at	villin-like	VILL	4.91	0.0107	4.07	0.0038	1.20538	0.412493	1.08989	0.756115	Intracellular	Structural
MmugDNA.17717.1.S1_at	Transcribed locus, weakly NP_055301.1 neuronal thread protein AD7c-NTP [Homo sapiens]	---	4.9	0.0078	3.1	0.0045	1.57706	0.0891202	0.84444	0.542713	N/A	Non-coding
MmugDNA.6110.1.S1_at	tetratricopeptide repeat domain 17	TTC17	4.9	0.0022	4.52	0.0007	1.08348	0.619468	1.22599	0.52004	Intracellular	Unknown
MmuSTS.1160.1.S1_at	PHD finger protein 15	PHF15	4.9	0.0108	3.68	0.0049	1.33044	0.237986	0.972598	0.928644	Intracellular	Unknown
MmuSTS.3972.1.S1_at	T-cell leukemia translocation altered gene	TCTA	4.9	0.0083	3.28	0	1.49527	0.0972487	1.64933	0.00829114	TM	Unknown
MmugDNA.454.1.S1_at	ankyrin repeat domain 28	ANKRD28	4.89575	0.137007	6.0153	0.00714202	0.813882	0.64247	0.473717	0.306526	Intracellular	Gene expression
MmugDNA.34411.1.S1_at	chromosome 1 open reading frame 91	C1orf91	4.89	0.1014	7.08	0.0001	0.690808	0.296647	0.575352	0.274681	TM	Multi-TM
MmugDNA.38972.1.S1_at	family with sequence similarity 92, member A1	FAM92A1	4.89	0.0569	8.5	0.0162	0.574811	0.193994	0.976587	0.90356	Nuclear	Unknown
MmuSTS.4400.1.S1_at	cystic fibrosis transmembrane conductance regulator, ATP-binding, assette	CFTR	4.88	0.0171	4.2	0.1114	1.16106	0.724955	0.784034	0.807462	TM	Channel
MmugDNA.3382.1.S1_at	Hypothetical protein FLJ10656	P15RS	4.88	0.0018	4.14	0.0025	1.17825	0.374698	0.873001	0.785865	Intracellular	Enzyme
MmugDNA.23176.1.S1_at	tripartite motif-containing 56	TRIM56	4.88	0.0996	7.96	0.0028	0.612677	0.193647	0.511996	0.175001	Intracellular	Protein processing
MmugDNA.36055.1.S1_at	pleckstrin homology domain containing, family Q member 1	PLEKHQ1	4.88	0.1372	2.96	0.0792	1.64973	0.413654	1.58224	0.176553	Intracellular	Structural
MmuSTS.4320.1.S1_at	elongation factor RNA polymerase II-like 3	ELL3	4.88	0.0062	2.63	0.0065	1.857	0.0353601	0.709382	0.424075	Nuclear	Transcription factor
MmugDNA.14573.1.S1_at	calcium binding tyrosine-(Y)-phosphorylation regulated (fibrousheathin 2)	CABYR	4.87	0.2115	8.18	0.0081	0.595909	0.310751	0.923099	0.735137	Intracellular	Development
MmugDNA.13408.1.S1_at	polymerase (RNA) III (DNA directed) polypeptide E (80kD)	POLR3E	4.87	0.0003	5.86	0	0.831764	0.191556	0.776548	0.499191	Nuclear	Enzyme
MmuSTS.3948.1.S1_at	Sex comb on midleg homolog 1 (Drosophila)	SCML1	4.87	0.0193	3.15	0.0041	1.5449	0.158973	0.725686	0.0898867	Nuclear	Transcription factor
MmugDNA.24426.1.S1_at	ATPase, Ca++ transporting, plasma membrane 4	ATP2B4	4.87	0.0504	7.62	0.007	0.639644	0.197797	1.11733	0.620563	TM	Transporter
MmugDNA.865.1.S1_at	proliferating cell nuclear antigen	PCNA	4.86	0.0088	3.89	0.0001	1.24855	0.316605	0.616466	0.00596211	Nuclear	DNA repair/replication
MmuSTS.1565.1.S1_at	Methionine sulfoxide reductase B	MSRB	4.85	0.0032	5.68	0.0335	0.85466	0.651806	0.795629	0.58545	Intracellular	Enzyme
MmugDNA.33876.1.S1_s_at	olfactomedin 2	OLFM2	4.85	0.0555	3.85	0.0013	1.2606	0.499389	2.76583	0.00412297	Secreted	Sensory
MmugDNA.23383.1.S1_at	Lectin, galactoside-binding, soluble, 8 (galectin 8)	LGALS8	4.84	0.2363	4.11	0.0906	1.17672	0.817962	1.64411	0.131027	Secreted	ECM
MmugDNA.3196.1.S1_at	SET domain containing 5	SETD5	4.84	0.052	4.22	0.0023	1.14779	0.67479	0.866725	0.651454	Intracellular	Enzyme
MmugDNA.32248.1.S1_s_at	holocytochrome c synthase (cytochrome c heme-lyase)	HCCS	4.84	0.0049	2.28	0.0117	2.12888	0.0141269	2.22143	0.0605657	Mitochondrial	Enzyme
MmugDNA.12305.1.S1_at	ATP-binding cassette, sub-family C (CFTR/MRP), member 1	ABCC1	4.84	0.0022	5.82	0	0.832263	0.199315	1.39235	0.127971	TM	Transporter
MmugDNA.32896.1.S1_at	chromosome 6 open reading frame 134	C6orf134	4.84	0.1414	2.74	0.0405	1.76352	0.36703	1.02209	0.954989	Secreted	Unknown
MmugDNA.20278.1.S1_at	insulin-like growth factor binding protein 7	IGFBP7	4.83	0.0791	1.78	0.0484	2.70997	0.12856	0.448767	0.0120125	Secreted	Apoptosis
MmuSTS.3989.1.S1_at	CUG triplet repeat, RNA binding protein 2	CUGBP2	4.83	0.0023	6.05	0	0.79938	0.14767	0.977858	0.877328	Intracellular	RNA binding
MmugDNA.30550.1.S1_at	chromosome 8 open reading frame 77	C8orf77	4.83	0.1317	2.2	0.0877	2.19579	0.255888	0.770593	0.708166	Secreted	Unknown
MmuSTS.4513.1.S1_at	glutathione S-transferase theta 2	GSTT2	4.81	0.1271	3.64	0.0441	1.32135	0.599262	0.814179	0.250238	Intracellular	Enzyme
MmuSTS.4269.1.S1_at	glutamate receptor, metabotropic 8	GRM8	4.81	0.1077	0.67	0.0251	7.15436	0.0904856	3.11752	0.0382304	TM	Receptor
MmugDNA.25557.1.S1_at	TAR DNA binding protein	TARDBP	4.80508	0.000341077	4.32698	0.000556043	1.11049	0.462263	0.793385	0.309564	Nuclear	RNA binding
MmugDNA.36502.1.S1_at	E-1 enzyme	MASA	4.8	0.0325	4.6	0.001	1.0442	0.872177	1.70315	0.0661793	Intracellular	Enzyme
MmugDNA.12571.1.S1_at	Ras-associated protein Rap1	RBJ	4.79468	0.0506843	4.62643	0.0127715	1.03637	0.91767	1.82384	0.0150076	Intracellular	Signaling
MmugDNA.16849.1.S1_at	sirtuin (silent mating type information regulation 2 homolog) 4 (S. cerevisiae)	SIRT4	4.79	0.0684	3.01	0.2254	1.58931	0.400468	0.50136	0.0412362	Nuclear	DNA repair/replication
MmugDNA.30037.1.S1_at	EF-hand calcium binding domain 4A	EFCAB4A	4.79	0.0284	5.69	0.0015	0.841129	0.491075	2.06307	0.0645072	Intracellular	Unknown
Mmu.3486.2.S1_at	arginine and glutamate rich 1	ARGLU1	4.79	0.2036	3.91	0.1082	1.2257	0.762279	0.384076	0.209371	unknown	Unknown
MmuSTS.422.1.S1_at	purinergic receptor P2X, ligand-gated ion channel, 4	P2RX4	4.78	0.1043	3.48	0.0063	1.37285	0.503985	0.969798	0.881643	TM	Neuronal
MmugDNA.41559.1.S1_at	taste receptor, type 2, member 16	TAS2R16	4.77	0.1754	2.75	0.0345	1.73514	0.42072	8.75247	0.0158618	TM	Taste
MmugDNA.4418.1.S1_at	zinc finger protein 675	ZNF675	4.77	0.0077	5.03	0.0026	0.949287	0.814063	0.703098	0.431434	Nuclear	Transcription factor
MmugDNA.16869.1.S1_at	STARD3 N-terminal like	STARD3NL	4.76	0.0086	7.04	0.0002	0.675818	0.048877	0.884899	0.677857	TM	Multi-TM
MmugDNA.11759.1.S1_at	paraneoplastic antigen MA1	PNMA1	4.76	0	4.04	0.0004	1.17896	0.20199	1.61897	0.0203387	Intracellular	Structural
MmugDNA.2122.1.S1_at	stomatin	STOM	4.75	0.0274	2.36	0.0021	2.01485	0.0855555	1.43989	0.136554	TM	Channel
MmuSTS.1969.1.S1_at	putative lymphocyte G0/G1 switch gene	G0S2	4.75	0	5.82	0	0.816507	0.0571851	0.626298	0.0616035	TM	Development
MmuSTS.2573.1.S1_at	ubiquitin specific peptidase 52	USP52	4.75	0.0057	2.8	0	1.69364	0.0403905	0.601462	0.08293	Intracellular	Enzyme
MmugDNA.43413.1.S1_at	immunoglobin superfamily, member 21	IGSF21	4.75	0.0648	18.09	0.0001	0.262669	0.000137972	3.29582	0.02805	Secreted	Immune
MmugDNA.12908.1.S1_at	myelin transcription factor 1	MYT1	4.75	0.0759	7.38	0.0051	0.64347	0.21887	0.947066	0.915185	Nuclear	Transcription factor
MmugDNA.27705.1.S1_at	solute carrier family 33 (acetyl-CoA transporter), member 1	SLC33A1	4.75	0.0096	5.57	0.1173	0.852712	0.756205	1.52964	0.219585	TM	Transporter
MmuSTS.3201.1.S1_at	B-cell CLL/lymphoma 2	BCL2	4.74	0.0064	5.2	0.0002	0.912672	0.594072	1.12181	0.440502	Mitochondrial	Apoptosis
MmugDNA.1501.1.S1_at	phosphoribosyl pyrophosphate amidotransferase	PPAT	4.74	0.0082	4.3	0.0227	1.10111	0.730483	1.15952	0.671734	Intracellular	Enzyme
MmugDNA.25916.1.S1_at	phospholipid scramblase 1	PLSCR1	4.74	0.0283	7.58	0.0002	0.625048	0.0588734	1.64372	0.0173478	Intracellular	Lipid metabolism
MmugDNA.1128.1.S1_at	peptidylprolyl isomerase (cyclophilin)-like 4	PPIL4	4.74	0.0109	2.77	0.0003	1.70775	0.0795649	1.40685	0.144935	Intracellular	Protein folding
MmugDNA.16858.1.S1_at	trinucleotide repeat containing 6B	TNRC6B	4.73128	0.0226898	6.3736	0.0001024	0.742324	0.202538	0.760961	0.226142	Intracellular	RNA processing
MmugDNA.4671.1.S1_at	CDC42 small effector 2	CDC42SE2	4.73	0.0003	3.32	0	1.42747	0.0273213	1.50566	0.0438353	Intracellular	Trafficking
MmugDNA.28141.1.S1_at	solute carrier family 12 (sodium/potassium/chloride transporters), member 2	SLC12A2	4.73	0.0114	4.95	0.0003	0.954178	0.823016	2.80665	0.10241	TM	Transporter
MmugDNA.25657.1.S1_s_at	kynurenine 3-monooxygenase (kynurenine 3-hydroxylase)	KMO	4.7283	0.0888471	12.6348	0.023473	0.374228	0.0859548	3.30051	0.435904	mitochondrial	Enzyme
MmuSTS.2628.1.S1_at	zinc finger protein 273	ZNF273	4.72	0.0176	1.99	0.0008	2.36611	0.038214	1.32947	0.394063	Nuclear	Transcription factor
MmugDNA.5574.1.S1_s_at	chromosome 2 open reading frame 64	C2orf64	4.72	0.0137	3.08	0.023	1.53239	0.165044	0.744241	0.253693	Intracellular	Unknown
MmugDNA.41486.1.S1_at	EH domain binding protein 1	EHBP1	4.71	0.0028	5.79	0	0.813871	0.114493	1.28571	0.0131964	Intracellular	Endocytosis
MmugDNA.7641.1.S1_at	ADAM metallopeptidase with thrombospondin type 1 motif, 18	ADAMTS18	4.71	0.0605	5.37	0.0005	0.877482	0.67853	1.88565	0.0033589	Secreted	Enzyme
MmuSTS.2560.1.S1_at	thymus high mobility group box protein TOX	TOX	4.71	0.1561	5.58	0.0217	0.843015	0.731452	1.67299	0.128291	Nuclear	Transcription factor
MmunewRS.226.1.S1_at	muscle-type acylphosphatase 2	ACYP2	4.7	0.1297	4.31	0.0167	1.08933	0.858207	1.67436	0.167004	Intracellular	Enzyme
MmuSTS.4822.1.S1_at	GATA binding protein 6	GATA6	4.7	0.118	5.48	0.1065	0.85664	0.789029	4.50971	0.0186447	Intracellular	Gene expression
MmugDNA.1793.1.S1_at	Orthologous to 230177_at Transcribed locus	---	4.7	0.0847	3.48	0.0497	1.35193	0.514479	1.52344	0.22763	N/A	Repetitive
Mmu.2452.1.S1_at	chromosome 5 open reading frame 32	C5orf32	4.7	0.0022	6.64	0.0023	0.707755	0.120462	1.6302	0.140992	Nuclear	Unknown
MmuSTS.3691.1.S1_at	kelch repeat and BTB (POZ) domain containing 6	KBTBD6	4.7	0.0052	3.38	0.0098	1.39197	0.181984	1.44792	0.133696	Intracellular	Unknown
MmugDNA.38736.1.S1_at	G protein-coupled receptor associated sorting protein 2	GPRASP2	4.68	0.0101	1.85	0.0103	2.53279	0.0239018	1.48726	0.255982	Intracellular	Protein trafficking
MmugDNA.13670.1.S1_at	aspartyl aminopeptidase	DNPEP	4.67	0.0018	1.99	0.0346	2.34466	0.00413936	1.02889	0.907255	Intracellular	Enzyme
MmuSTS.1550.1.S1_at	leucine rich repeat containing 5	LRRC5	4.67	0.038	5.41	0.0032	0.863178	0.603498	1.1769	0.395241	TM	Multi-TM
MmugDNA.41013.1.S1_at	Rho GTPase activating protein 8	ARHGAP8	4.67	0.0478	10.66	0.0545	0.438162	0.189345	0.712071	0.485411	Intracellular	Signaling
MmugDNA.11656.1.S1_at	NMDA receptor regulated 2	NARG2	4.67	0.0426	4.05	0.0076	1.15262	0.662202	1.0321	0.891142	Nuclear	Signaling
MmugDNA.35574.1.S1_at	Neuroblastoma cDNA, clone:Nbla00136, full insert sequence /// T-cell lymphoma invasion and metastasis 2	TIAM2	4.67	0.0329	2.92	0.0093	1.59967	0.192558	0.555529	0.478598	Intracellular	Signaling
MmugDNA.38779.1.S1_at	LAG1 longevity assurance homolog 2 (S. cerevisiae)	LASS2	4.66	0.0252	7.2	0.0006	0.647327	0.0806181	1.35914	0.312785	TM	Multi-TM
MmugDNA.17925.1.S1_at	zinc finger protein 248	ZNF248	4.66	0.0236	5.1	0.0003	0.913619	0.695948	1.22264	0.521942	Nuclear	Transcription factor
MmugDNA.35050.1.S1_at	PH domain and leucine rich repeat protein phosphatase-like	PHLPPL	4.66	0.0421	6.88	0.0007	0.677365	0.149202	1.62075	0.0354752	Intracellular	Unknown
MmugDNA.28885.1.S1_at	coenzyme Q10 homolog A (S. cerevisiae)	COQ10A	4.66	0.0212	3.55	0.0218	1.31187	0.393785	0.755885	0.293037	Intracellular	Unknown
MmuSTS.4691.1.S1_at	uracil-DNA glycosylase	UNG	4.65	0.0644	3.54	0.0042	1.31527	0.47554	0.963213	0.864999	Nuclear	DNA repair/replication
MmugDNA.25621.1.S1_at	methyl CpG binding protein 2 (Rett syndrome)	MECP2	4.65	0.0071	5.23	0.0033	0.889983	0.596161	1.39866	0.168431	Nuclear	Enzyme
MmugDNA.41872.1.S1_at	phosphodiesterase 5A, cGMP-specific	PDE5A	4.65	0.0134	3.98	0.0003	1.16959	0.512005	0.667019	0.118361	Intracellular	Enzyme
MmugDNA.30182.1.S1_at	CDNA FLJ30340 fis, clone BRACE2007411	AK054902	4.65	0.0537	11.69	0.1566	0.397531	0.326781	2.21449	0.184877	N/A	Non-coding
MmugDNA.4052.1.S1_at	ADAMTS-like 4	ADAMTSL4	4.65	0.0987	3.65	0.0007	1.27508	0.570132	1.51481	0.13673	Intracellular	Unknown
MmugDNA.29738.1.S1_at	hypothetical protein LOC92482	LOC92482	4.64	0.0441	4.85	0.0001	0.958228	0.874706	1.27059	0.308848	N/A	Non-coding
MmugDNA.6902.1.S1_at	family with sequence similarity 120C	FAM120C	4.64	0.0596	5.07	0.002	0.914565	0.781409	0.836335	0.352044	Intracellular	Unknown
MmugDNA.41686.1.S1_at	KIAA1841	KIAA1841	4.64	0.021	4.85	0.0037	0.956033	0.858977	0.691245	0.0182218	Intracellular	Unknown
MmugDNA.14801.1.S1_at	CR603183 on human Chr8 part of a non-coding antisense EST cluster upstream of the TOX gene	---	4.63	0.0165	4.57	0.0293	1.01214	0.970831	3.08584	0.0599055	N/A	Non-coding
MmugDNA.22298.1.S1_at	pleckstrin and Sec7 domain containing	PSD	4.63	0.0704	10.83	0.0019	0.427302	0.018951	1.00967	0.98156	Intracellular	Signaling
MmugDNA.844.1.S1_at	Solute carrier family 30 (zinc transporter), member 1	SLC30A1	4.63	0.0007	2.85	0.0237	1.62434	0.0315413	0.859632	0.647864	TM	Transporter
MmugDNA.22631.1.S1_at	chromosome 1 open reading frame 25	C1orf25	4.63	0.0001	3.89	0.0582	1.1906	0.571091	1.22362	0.467652	Intracellular	Unknown
MmuSTS.1282.1.S1_at	retinoic acid induced 2	RAI2	4.63	0.0775	1.73	0.1462	2.68237	0.124805	2.18978	0.012908	Intracellular	Unknown
MmugDNA.36732.1.S1_s_at	EF-hand domain family, member D2	EFHD2	4.62	0.0003	4.83	0	0.955932	0.684072	1.37906	0.191644	Intracellular	Immune
MmugDNA.9733.1.S1_at	Muscleblind-like (Drosophila)	MBNL1	4.61768	0.25692	8.04899	0.129279	0.573697	0.483415	0.231124	0.0325135	Intracellular	RNA binding
MmuSTS.450.1.S1_at	hypoxia-inducible factor prolyl 4-hydroxylase	PH-4	4.61	0.001	3.84	0.0001	1.20075	0.194766	1.07072	0.776769	TM	Enzyme
MmuSTS.1519.1.S1_at	IQ motif containing B1	IQCB1	4.61	0.0417	4.38	0.0219	1.05235	0.882369	0.694843	0.625899	Intracellular	Signaling
MmugDNA.3708.1.S1_at	3-ketodihydrosphingosine reductase	KDSR	4.60297	7.08866e-05	3.49471	0.0149288	1.31713	0.203236	1.27384	0.214642	ER	Enzyme
MmugDNA.37591.1.S1_at	synovial sarcoma translocation gene on chromosome 18-like 1	SS18L1	4.6	0.0184	5.32	0.0049	0.864405	0.604585	0.919786	0.771177	Nuclear	Transcription factor
MmunewRS.772.1.S1_x_at	zinc finger protein 519	ZNF519	4.6	0.1905	3.79	0.0007	1.21593	0.730609	0.618819	0.115141	Nuclear	Transcription factor
MmuSTS.4278.1.S1_at	secretagogin, EF-hand calcium binding protein	SCGN	4.6	0.1923	3.19	0.051	1.44061	0.576199	2.03559	0.0507727	Secreted	Unknown
MmugDNA.4829.1.S1_at	zinc finger protein 35?	ZNF35?	4.59	0.1045	6.43	0.0388	0.713614	0.48577	2.90861	0.0922336	Nuclear	Transcription factor
MmugDNA.12648.1.S1_at	tripartite motif-containing 22	TRIM22	4.59	0	2.66	0.0117	1.72198	0.00628543	0.826765	0.531642	Intracellular	Transcription factor
MmugDNA.26953.1.S1_at	methionine sulfoxide reductase B2	MSRB2	4.58	0.1113	4.07	0.1234	1.12397	0.832569	0.961639	0.94139	Intracellular	Enzyme
MmuSTS.3695.1.S1_at	COP9 constitutive photomorphogenic homolog subunit 3	COPS3	4.58	0.0113	2.59	0.0018	1.77033	0.0635726	0.764958	0.253484	Intracellular	Enzyme
MmugDNA.10103.1.S1_at	cornichon homolog (Drosophila)	CNIH	4.58	0.0153	4.88	0	0.939095	0.743982	1.5447	0.267495	TM	Multi-TM
MmuSTS.3866.1.S1_at	transmembrane 4 L six family member 12	TM4SF12	4.58	0.0464	3.34	0.0401	1.37258	0.4164	1.31085	0.320877	TM	Multi-TM
MmugDNA.25336.1.S1_at	chromosome 1 open reading frame 89	C1orf89	4.58	0.1366	6.22	0.0047	0.737229	0.466594	0.875497	0.815609	Intracellular	Unknown
MmugDNA.13159.1.S1_at	chromosome 6 open reading frame 155	C6orf155	4.58	0.182	1.61	0.2023	2.84922	0.247118	1.2633	0.576293	Intracellular	Unknown
MmugDNA.28933.1.S1_at	septin 11	2008-09-11	4.57	0.0833	4.38	0.0028	1.04439	0.907305	0.465833	0.0635943	Intracellular	Sensory
MmugDNA.16663.1.S1_at	collagen, type VII, alpha 1 (epidermolysis bullosa, dystrophic, dominant and recessive)	COL7A1	4.57	0.0435	2.33	0.1326	1.96383	0.148917	0.149015	0.0576718	Secreted	Structural
MmugDNA.21281.1.S1_at	integrin, beta 1 (fibronectin receptor, beta polypeptide, antigen CD29 includes MDF2, MSK12)	ITGB1	4.56	0.024	1.41	0.2315	3.24109	0.0323102	0.849938	0.65039	TM	Cell adhesion
MmugDNA.37404.1.S1_at	glutathione S-transferase kappa 1	GSTK1	4.56	0.0005	3.97	0	1.1495	0.24993	1.49346	0.00156348	Peroxisomal	Enzyme
MmugDNA.36216.1.S1_at	Phosphatidylinositol-4-phosphate 5-kinase, type II, beta	PIP5K2B	4.56	0.0873	2.88	0.0013	1.58365	0.327889	0.90941	0.804171	Intracellular	Enzyme
MmugDNA.42098.1.S1_at	Adaptor-related protein complex 1, sigma 2 subunit	AP1S2	4.56	0.004	3.53	0.002	1.29303	0.186247	1.9379	0.00129332	Golgi	Vesicular
MmugDNA.33308.1.S1_at	tetratricopeptide repeat domain 7B	TTC7B	4.55	0.0141	4.52	0.0086	1.00709	0.978604	4.57276	0.00274368	Intracellular	Unknown
MmugDNA.17329.1.S1_at	cell division cycle associated 7 /// cell division cycle associated 7	CDCA7	4.54	0.1947	1.7	0.2066	2.66219	0.276797	0.0986186	0.0354966	Nuclear	Gene expression
MmugDNA.11091.1.S1_at	Nuclear factor I/A	NFIA	4.54	0.191	6.85	0.1403	0.663021	0.575236	6.5585	0.0332212	Nuclear	Transcription factor
MmugDNA.13053.1.S1_at	KIAA1407	KIAA1407	4.54	0.124	2.35	0.0018	1.93155	0.282563	1.07067	0.884983	Intracellular	Unknown
MmugDNA.6699.1.S1_at	Synaptojanin 2 binding protein	SYNJ2BP	4.53	0.0535	4.83	0.0001	0.937066	0.821505	1.07561	0.728394	TM	Endocytosis
MmugDNA.15548.1.S1_at	chromosome 2 open reading frame 33	C2orf33	4.53	0.0636	6.57	0.0015	0.688867	0.239396	1.08208	0.802834	TM	Unknown
MmuSTS.4303.1.S1_at	G1 to S phase transition 2	GSPT2	4.51	0.2514	5.47	0.2595	0.824597	0.829035	1.78814	0.189013	Intracellular	Cell cycle
MmuSTS.4637.1.S1_at	Werner syndrome	WRN	4.51	0.0029	2.18	0.0346	2.06847	0.0107509	1.03956	0.847883	Nuclear	DNA repair/replication
MmugDNA.29743.1.S1_at	methyltransferase like 3	METTL3	4.5018	0.00177335	2.5414	0.00413951	1.77138	0.019666	0.619178	0.0742632	Intracellular	RNA processing
MmuSTS.710.1.S1_at	insulin receptor substrate 1	IRS1	4.5	0.0429	7.2	0	0.625321	0.0948216	0.954145	0.876042	Intracellular	Signaling
MmugDNA.2748.1.S1_at	coiled-coil domain containing 82	CCDC82	4.5	0.0011	4.79	0	0.9396	0.52825	0.97314	0.892525	Intracellular	Unknown
MmugDNA.40422.1.S1_at	major facilitator superfamily domain containing 9	MFSD9	4.49	0.003	7.76	0.0009	0.579148	0.0191249	2.06422	0.0376011	TM	Multi-TM
MmugDNA.43139.1.S1_at	zinc finger and BTB domain containing 41	ZBTB41	4.49	0.0006	6.05	0.0003	0.741991	0.0544998	1.33194	0.0720296	Nuclear	Transcription factor
MmugDNA.11074.1.S1_at	chromosome 3 open reading frame 63	C3orf63	4.49	0.049	4.14	0.001	1.08493	0.787758	0.861105	0.388898	Intracellular	Unknown
MmugDNA.31856.1.S1_at	RAP1 interacting factor homolog (yeast)	RIF1	4.48	0.0468	6.4	0.0053	0.700945	0.278492	0.839418	0.517239	Nuclear	Cell cycle
MmugDNA.2550.1.S1_at	TSPY-like 5	TSPYL5	4.48	0.0408	6.84	0.0006	0.655531	0.150476	1.82778	0.0982305	Nuclear	DNA binding
MmugDNA.10718.1.S1_s_at	acireductone dioxygenase 1	ADI1	4.48	0.052	2.72	0.0388	1.64604	0.234999	1.14534	0.563701	Nuclear	Enzyme
MmugDNA.43369.1.S1_at	integrin alpha FG-GAP repeat containing 1	ITFG1	4.48	0.0848	3.6	0.0085	1.2434	0.598729	3.87808	0.0266015	TM	Immune
MmugDNA.39862.1.S1_at	cold inducible RNA binding protein	CIRBP	4.48	0.0149	2.99	0.0031	1.49583	0.155068	0.50587	0.0611882	Nuclear	RNA binding
MmugDNA.21083.1.S1_s_at	keratin 17	KRT17	4.48	0.0343	4.28	0.0064	1.0477	0.874644	0.560929	0.134819	Intracellular	Structural
MmugDNA.22657.1.S1_at	hypothetical protein LOC153346	LOC153346	4.48	0.0963	5.82	0.0001	0.769894	0.449857	0.973681	0.930602	Nuclear	Transcription factor
MmugDNA.1940.1.S1_at	chromosome 1 open reading frame 114	C1orf114	4.48	0.0925	1.97	0.15	2.27329	0.182108	1.23252	0.607356	Intracellular	Unknown
MmugDNA.17468.1.S1_at	protocadherin beta 6	PCDHB6	4.47	0.1286	9.4	0.0087	0.475784	0.0987142	4.77097	0.016941	TM	Cell adhesion
MmugDNA.17513.1.S1_at	LIM and cysteine-rich domains 1	LMCD1	4.47	0.1339	3.42	0.0198	1.30646	0.600301	0.336878	0.0533772	Intracellular	Unknown
MmugDNA.24659.1.S1_at	mesothelin	MSLN	4.46	0	3.21	0.0086	1.38957	0.0802544	4.69298	0.034598	TM	Cell adhesion
MmugDNA.32799.1.S1_at	cytochrome b reductase 1	CYBRD1	4.46	0.0166	3.75	0.0013	1.18694	0.456736	1.7207	0.0080708	TM	Enzyme
MmuSTS.793.1.S1_at	complement component 1, r subcomponent	C1R	4.46	0.1338	4.39	0.0033	1.01631	0.970954	0.908812	0.822955	Secreted	Immune
MmugDNA.31571.1.S1_at	neural proliferation, differentiation and control, 1	NPDC1	4.46	0.0069	5.25	0.0007	0.848216	0.379007	1.424	0.259528	TM	Neuronal
MmugDNA.12327.1.S1_at	sorting nexin 19	SNX19	4.46	0.2318	4.51	0.0386	0.989078	0.985867	1.23014	0.66825	TM	Trafficking
MmugDNA.40937.1.S1_at	chromosome 3 open reading frame 14	C3orf14	4.46	0.0011	6.03	0.0012	0.738512	0.132585	2.2671	0.020983	Intracellular	Unknown
MmugDNA.42149.1.S1_at	SEC14 and spectrin domains 1	SESTD1	4.46	0.0143	5.13	0.0066	0.870684	0.605642	1.01122	0.955411	Intracellular	Unknown
MmugDNA.2324.1.S1_at	KIAA0895 protein	KIAA0895	4.45	0.0956	2.22	0.1202	2.00839	0.225658	1.20021	0.718283	Intracellular	Unknown
MmugDNA.26789.1.S1_at	hypothetical protein LOC137886	LOC137886	4.44	0.0014	8.2	0.0154	0.540976	0.124779	0.889362	0.146114	ER/golgi	Cell cycle
MmugDNA.30644.1.S1_at	midkine (neurite growth-promoting factor 2)	MDK	4.44	0.0192	6.55	0	0.67794	0.0621101	1.37759	0.296135	Secreted	Growth factor
MmugDNA.38917.1.S1_at	DEAD (Asp-Glu-Ala-Asp) box polypeptide 5	DDX5	4.44	0.0001	5.47	0	0.811353	0.10421	1.29837	0.130129	Nuclear	RNA binding
MmugDNA.12035.1.S1_at	Rho-guanine nucleotide exchange factor	RGNEF	4.44	0.0419	6.1	0.0154	0.727984	0.38939	2.59585	0.0260144	Intracellular	Signaling
MmugDNA.21389.1.S1_at	leucine carboxyl methyltransferase 2	LCMT2	4.43	0.0368	2.48	0.0098	1.78836	0.146997	0.947163	0.870896	Intracellular	Enzyme
MmugDNA.39848.1.S1_at	DIP2 disco-interacting protein 2 homolog C (Drosophila)	DIP2C	4.43	0.0828	6.35	0.0088	0.697631	0.341122	1.23996	0.518264	Nuclear	Gene expression
MmugDNA.19383.1.S1_at	kinesin-associated protein 3	KIFAP3	4.43	0.0184	3.39	0.0055	1.30607	0.311352	1.23299	0.683026	ER/golgi	Transporter
MmugDNA.28748.1.S1_at	ADP-ribosylation factor-like 13B	ARL13B	4.43	0.0004	3.32	0.0002	1.33552	0.0628414	0.904733	0.704912	Intracellular	Unknown
MmugDNA.30581.1.S1_at	zinc finger protein 608	ZNF608	4.42	0.0341	5.89	0.0491	0.75127	0.515901	0.908227	0.829656	Nuclear	Transcription factor
MmugDNA.4726.1.S1_at	H3 histone, family 2 isoform 2	HIST2H3C	4.41	0.0679	8.3	0.0009	0.531976	0.0650517	3.62261	0.0138048	Nuclear	DNA repair/replication
MmugDNA.37072.1.S1_at	dihydropyrimidinase-like 2	DPYSL2	4.41	0.007	6.89	0	0.639882	0.0146835	0.92225	0.237245	Intracellular	Neuronal
MmugDNA.16369.1.S1_at	chromosome 11 open reading frame 60	C11orf60	4.41	0.244	4.7	0.0019	0.937163	0.910668	1.22983	0.525904	Intracellular	Unknown
MmugDNA.29023.1.S1_at	3-hydroxybutyrate dehydrogenase, type 2	BDH2	4.4	0.0379	2.12	0.138	2.07587	0.109318	0.946363	0.8072	Intracellular	Enzyme
MmugDNA.3877.1.S1_at	myosin VA (heavy polypeptide 12, myoxin)	MYO5A	4.4	0.03	5.04	0.0011	0.87281	0.619158	1.25859	0.287303	Intracellular	Structural
MmugDNA.42978.1.S1_at	Transcribed locus, weakly similar to XP_530800.1 LOC461813 [Pan troglodytes]	Hs.43938	4.39	0.2798	1.45	0.1947	3.02392	0.337417	2.66445	0.0261074	N/A	Non-coding
MmugDNA.21136.1.S1_at	latent transforming growth factor beta binding protein 1	LTBP1	4.39	0.0108	3.51	0.0038	1.25273	0.374571	0.989708	0.977698	Intracellular	Signaling
MmugDNA.42051.1.S1_at	cytochrome b-561 domain containing 1	CYB561D1	4.38	0.0425	4.71	0.0019	0.929468	0.791168	1.80927	0.0335492	TM	Enzyme
MmugDNA.32895.1.S1_at	ATP-binding cassette, sub-family E (OABP), member 1	ABCE1	4.38	0.0001	2.04	0.0397	2.15055	0.00153247	1.13861	0.453133	Intracellular	RNA processing
MmugDNA.16163.1.S1_at	Hypothetical LOC388114	LOC388114	4.38	0.0167	4.69	0.0036	0.933971	0.777219	2.84412	0.00229031	Intracellular	Unknown
MmugDNA.21467.1.S1_at	abhydrolase domain containing 14A	ABHD14A	4.37	0.0237	3.85	0.0022	1.13502	0.604904	1.21195	0.470902	TM	Enzyme
MmugDNA.22068.1.S1_at	developmentally regulated RNA-binding protein 1	DRB1	4.37	0.0598	4.15	0.002	1.05229	0.874292	1.07989	0.514307	Nuclear	RNA binding
MmugDNA.4058.1.S1_at	coiled-coil domain containing 79	CCDC79	4.37	0.0163	4.32	0	1.01206	0.951604	1.07879	0.582987	Nuclear	Transcription factor
MmugDNA.32877.1.S1_at	MYST histone acetyltransferase (monocytic leukemia) 4	MYST4	4.36	0.0026	2.59	0.0001	1.68302	0.0241502	1.19346	0.322712	Nuclear	Enzyme
MmugDNA.12989.1.A1_at	Antisense of PTPRE central exon on human Chr10	---	4.36	0.3867	16.27	0.014	0.26786	0.0548153	0.735872	0.746163	N/A	Non-coding
MmugDNA.8743.1.S1_at	NUAK family, SNF1-like kinase, 1	NUAK1	4.36	0.0026	1.51	0.2846	2.8894	0.0133366	1.64788	0.276643	Intracellular	Signaling
MmugDNA.32394.1.S1_at	KIAA1166	KIAA1166	4.36	0.015	9.1	0.25	0.478953	0.482574	1.87637	0.224375	Intracellular	Unknown
MmugDNA.3747.1.S1_at	transmembrane protein 51	TMEM51	4.36	0.0557	4.11	0.0004	1.05939	0.848137	2.28448	0.0340735	TM	Unknown
MmugDNA.42739.1.S1_at	similar to bovine IgA regulatory protein	LOC492311	4.36	0.0491	2.08	0.1767	2.09197	0.127806	0.732197	0.196961	Intracellular	Unknown
MmuSTS.56.1.S1_at	hemopoietic cell kinase	HCK	4.35	0.0767	1.32	0.5219	3.30643	0.0927763	3.41622	0.00181513	Intracellular	Enzyme
MmuSTS.4257.1.S1_at	dual specificity phosphatase 12	DUSP12	4.35	0.1295	2.73	0.0077	1.59078	0.39898	0.875051	0.559248	Nuclear	Signaling
MmugDNA.14421.1.S1_at	Inner membrane protein, mitochondrial (mitofilin)	IMMT	4.35	0.249	7.64	0.0419	0.569814	0.362229	2.03179	0.146547	Mitochondrial	Structural
MmugDNA.38534.1.S1_at	erythrocyte membrane protein band 4.1-like 2	EPB41L2	4.35	0.129	4.79	0.0003	0.90746	0.809437	0.810377	0.0796275	Intracellular	Structural
MmugDNA.34029.1.S1_at	secernin 1	SCRN1	4.34	0.0159	5.44	0.054	0.798058	0.585517	5.31289	0.0497292	Intracellular	Enzyme
MmugDNA.43360.1.S1_at	hypothetical protein LOC202781	LOC202781	4.34	0.052	4.52	0.0005	0.959113	0.888752	0.991069	0.985655	N/A	Non-coding
MmuSTS.1422.1.S1_at	potassium voltage-gated channel, KQT-like subfamily, member 1	KCNQ1	4.33	0.0522	3.16	0.004	1.36864	0.371179	2.25324	0.0291993	TM	Channel
MmugDNA.36340.1.S1_at	CDNA clone IMAGE:3958310	C1orf119	4.33	0.1428	5.27	0.0022	0.821121	0.638001	2.409	0.0401296	TM	Multi-TM
MmugDNA.30137.1.S1_at	Nuclear factor I/X (CCAAT-binding transcription factor)	NFIX	4.33	0.0337	1.73	0.1468	2.49787	0.0583269	0.86455	0.69111	Nuclear	Transcription factor
MmugDNA.33059.1.S1_at	thymocyte nuclear protein 1	THYN1	4.32	0.1996	2.94	0.0304	1.46968	0.554835	0.83896	0.622621	Nuclear	Unknown
MmugDNA.12060.1.S1_at	UDP-glucose ceramide glucosyltransferase-like 2	UGCGL2	4.31	0.0048	5.13	0.0224	0.840164	0.580338	2.12667	0.0271928	Intracellular	Enzyme
MmugDNA.16083.1.S1_at	Succinate dehydrogenase complex, subunit C, integral membrane protein, 15kDa	SDHC	4.31	0.3693	1.68	0.2126	2.5621	0.465102	0.479691	0.152835	Mitochondrial	Enzyme
MmugDNA.13693.1.S1_at	chromosome 14 open reading frame 101	C14orf101	4.31	0.0781	3.94	0.0031	1.09609	0.79866	1.99412	0.0581391	TM	Multi-TM
MmuSTS.4042.1.S1_at	synuclein, alpha interacting protein (synphilin)	SNCAIP	4.31	0.0274	2.21	0.2646	1.94417	0.142821	2.13636	0.259019	Intracellular	Neuronal
MmugDNA.18121.1.S1_at	Coxsackie virus and adenovirus receptor	CXADR	4.3	0.0006	4.61	0	0.933131	0.571314	2.23181	0.00170934	TM	Cell adhesion
MmugDNA.26318.1.S1_at	epidermal growth factor receptor pathway substrate 8	EPS8	4.3	0.0239	5.49	0.0092	0.783168	0.409563	1.13107	0.637188	Intracellular	Structural
MmugDNA.42742.1.S1_at	coiled-coil domain containing 3	CCDC3	4.3	0.3316	1.03	0.8585	4.19421	0.334761	1.86859	0.116713	ER	Unknown
MmugDNA.8914.1.S1_at	H2A histone family, member V	H2AFV	4.28	0.0023	4.37	0.0473	0.978646	0.948213	1.56218	0.10674	Nuclear	DNA binding
MmugDNA.17875.1.S1_at	RPA interacting protein	RPAIN	4.28	0.0241	6.11	0.1877	0.700398	0.615322	1.30068	0.389427	Nuclear	DNA repair/replication
MmuSTS.3676.1.S1_at	Fanconi anemia, complementation group L	FANCL	4.28	0.0026	3.78	0.0228	1.13173	0.62134	0.841185	0.553065	Nuclear	Enzyme
MmugDNA.9943.1.S1_s_at	aminomethyltransferase	AMT	4.28	0.0086	2.16	0.0047	1.98195	0.0326297	1.03647	0.902386	Mitochondrial	Enzyme
MmugDNA.16195.1.S1_at	hypothetical protein FLJ35773	FLJ35773	4.28	0.0891	3.54	0.0082	1.20785	0.640758	1.19518	0.566851	TM	Multi-TM
MmugDNA.25211.1.S1_at	netrin G2	NTNG2	4.28	0.1981	5.78	0.0058	0.740674	0.537077	0.309691	0.280471	Secreted	Neuronal
MmugDNA.29891.1.S1_s_at	tetratricopeptide repeat domain 32	TTC32	4.28	0	4.17	0.001	1.02668	0.856792	1.00601	0.962628	Intracellular	Unknown
MmugDNA.40033.1.S1_at	Hypothetical gene supported by AK091718	AK091718	4.28	0.0449	2.97	0.0144	1.43869	0.314436	1.75506	0.0334775	TM	Unknown
MmugDNA.34111.1.S1_s_at	heat shock 105kDa/110kDa protein 1	HSPH1	4.27118	0.020575	2.50017	0.155682	1.70835	0.177352	1.4405	0.162004	ER	Protein folding
MmugDNA.29516.1.S1_at	Far upstream element (FUSE) binding protein 3	FUBP3	4.27	0.0041	3.6	0.0527	1.18607	0.585149	4.32922	0.0271829	Nuclear	Gene expression
MmugDNA.15566.1.S1_at	guanine nucleotide binding protein (G protein), alpha inhibiting activity polypeptide 2	GNAI2	4.27	0.0136	8.04	0	0.531637	0.00530879	1.48307	0.135489	Intracellular	Signaling
MmugDNA.20436.1.S1_at	Suppressor of cytokine signaling 7	SOCS7	4.27	0.1056	5.98	0.0004	0.714985	0.341569	0.989209	0.964064	Intracellular	Signaling
MmugDNA.37.1.S1_at	methylenetetrahydrofolate dehydrogenase (NADP+ dependent) 2-like	MTHFD2L	4.27	0.0027	3.18	0.0094	1.34337	0.177834	1.51	0.00726578	Intracellular	Unknown
MmugDNA.25611.1.S1_at	phosphodiesterase 6D, cGMP-specific, rod, delta	PDE6D	4.26	0.0011	3.43	0.0062	1.24302	0.263278	2.27015	0.0151459	Intracellular	Trafficking
MmugDNA.27324.1.S1_at	zinc finger protein 207	ZNF207	4.26	0.0004	6.37	0	0.668803	0.00503601	0.736348	0.101248	Nuclear	Transcription factor
MmuSTS.1158.1.S1_at	PHD finger protein 11	PHF11	4.26	0	1.68	0.1145	2.54266	2.85283e-05	1.45206	0.0595752	Nuclear	Transcription factor
MmugDNA.27391.1.S1_at	chromosome 9 open reading frame 127	C9orf127	4.25	0.1256	3.46	0.0527	1.22826	0.681972	0.873906	0.573024	TM	Multi-TM
MmugDNA.30893.1.S1_at	chromosome 17 open reading frame 63	C17orf63	4.25	0.087	4.12	0.0183	1.03118	0.939091	1.1375	0.650584	Intracellular	Unknown
MmugDNA.37021.1.S1_at	cyclin-dependent kinase 6	CDK6	4.24	0.17	9.41	0.0185	0.450368	0.128711	0.456522	0.13839	Intracellular	Enzyme
MmugDNA.23689.1.S1_at	phosphorylase, glycogen; brain	PYGB	4.24	0.0015	4.11	0	1.03138	0.770122	1.21108	0.298591	Intracellular	Enzyme
MmugDNA.32377.1.S1_at	solute carrier family 26, member 6	SLC26A6	4.24	0.3557	3.43	0.044	1.23335	0.810596	0.476254	0.0594858	TM	Transporter
MmugDNA.32214.1.S1_s_at	zinc finger protein 146	ZNF146	4.23	0.342	3.02	0.1489	1.39877	0.716967	0.585821	0.0850387	Nuclear	Transcription factor
MmuSTS.1911.1.S1_at	E2F transcription factor 5, p130-binding	E2F5	4.23	0.1755	1.53	0.2734	2.76904	0.237205	1.49324	0.0697534	Nuclear	Transcription factor
MmugDNA.24441.1.S1_s_at	neuroblastoma breakpoint family, member 14	NBPF14	4.23	0.0673	2.68	0.1439	1.57601	0.344367	0.738257	0.427179	Intracellular	Unknown
MmugDNA.40688.1.S1_at	zinc finger protein 235	ZNF235	4.22	0.0604	3.92	0.0045	1.07791	0.820205	1.6022	0.165332	Nuclear	Transcription factor
MmugDNA.13442.1.S1_at	ATPase, aminophospholipid transporter (APLT), Class I, type 8A, member 1	ATP8A1	4.22	0.0306	7.18	0.0088	0.588065	0.13801	2.831	0.00570417	TM	Transporter
MmugDNA.12647.1.S1_at	family with sequence similarity 124A	FAM124A	4.22	0.076	8.19	0.0072	0.515166	0.0879221	2.02944	0.211769	Intracellular	Unknown
Mmu.1396.1.S1_at	transcription elongation factor A (SII)-like 8	TCEAL8	4.2	0.0083	3.7	0.0179	1.13312	0.632968	0.957869	0.918403	Nuclear	Gene expression
MmuSTS.3024.1.S1_at	nuclear receptor subfamily 2, group F, member 2	NR2F2	4.2	0.0881	2.09	0.061	2.00843	0.204826	0.671204	0.0121259	Nuclear	Gene expression
MmugDNA.15605.1.S1_at	cleavage and polyadenylation specific factor 4, 30kDa	CPSF4	4.19	0.0107	2.29	0.0606	1.82868	0.0529224	0.721692	0.0909268	Nuclear	RNA processing
MmugDNA.25652.1.S1_at	leucine rich repeat containing 4	LRRC4	4.19	0.0333	4.91	0.0409	0.853612	0.678873	2.34654	0.0205188	TM	Signaling
MmugDNA.2130.1.S1_at	kelch-like 2, Mayven (Drosophila)	KLHL2	4.18	0	3.77	0.0007	1.10791	0.387841	1.55698	0.0640599	Intracellular	Structural
MmugDNA.4085.1.S1_at	cyclin E1	CCNE1	4.17	0.0285	3.94	0.0004	1.05793	0.819784	2.00849	0.0209089	Nuclear	Cell cycle
MmuSTS.2836.1.S1_at	amyloid beta (A4) precursor protein	APP	4.17	0.0009	4.47	0	0.931872	0.427005	1.59547	0.0197211	TM	Neuronal
MmugDNA.4531.1.S1_at	ATP-binding cassette, sub-family A (ABC1), member 2	ABCA2	4.17	0.0019	5.42	0.0001	0.768917	0.0533403	0.874905	0.540656	TM	Transporter
MmugDNA.31505.1.S1_at	cysteine-rich with EGF-like domains 1	CRELD1	4.16	0	3.86	0.0006	1.07855	0.52315	1.87036	0.0256	Secreted	Unknown
MmugDNA.14482.1.S1_at	chromosome 10 open reading frame 22	C10orf22	4.16	0.0146	3.05	0.0052	1.36325	0.2411	1.72127	0.00205513	Intracellular	Unknown
MmugDNA.11047.1.S1_at	centrosomal protein 164kDa	CEP164	4.15	0.0297	6.95	0.0002	0.598001	0.0424412	1.39244	0.0794368	Intracellular	Cell cycle
MmuSTS.4065.1.S1_at	delta-like 1	DLL1	4.15	0.0259	3.84	0.0019	1.08057	0.747146	1.50986	0.151652	Secreted	Growth factor
MmugDNA.28745.1.S1_at	BTB (POZ) domain containing 14A	BTBD14a	4.15	0.003	3.14	0.0017	1.32194	0.139386	1.33725	0.320081	Nuclear	Transcription factor
MmugDNA.41233.1.S1_at	chromodomain helicase DNA binding protein 1-like	CHD1L	4.14	0.0142	3.22	0.0561	1.28665	0.437445	0.733401	0.111973	Nuclear	DNA binding
MmugDNA.30376.1.S1_at	MCM7 minichromosome maintenance deficient 7 (S. cerevisiae)	MCM7	4.14	0.0181	3.07	0.0481	1.34993	0.352281	0.331794	0.000297725	Nuclear	Enzyme
MmugDNA.39661.1.S1_at	heparan sulfate 2-O-sulfotransferase 1	HS2ST1	4.14	0.0434	2.19	0.0812	1.88972	0.143292	2.92456	0.0483947	TM	Enzyme
MmugDNA.16221.1.S1_at	DIM1 dimethyladenosine transferase 1-like (S. cerevisiae)	DIMT1L	4.14	0.0195	2.53	0.0012	1.63961	0.121985	1.02964	0.933466	Nuclear	RNA processing
MmuSTS.4148.1.S1_at	leucine proline-enriched proteoglycan (leprecan) 1	LEPRE1	4.12	0.1378	2.58	0.0479	1.59565	0.409823	0.68835	0.27408	Intracellular	Enzyme
MmuSTS.6.1.S1_at	glutathione S-transferase A4	GSTA4	4.12	0.0092	2.47	0.1399	1.66706	0.142321	1.32716	0.147332	Intracellular	Metabolism
MmugDNA.10783.1.S1_at	CD276 molecule	CD276	4.11	0.0182	6.24	0.0002	0.658677	0.0578334	1.32105	0.124033	TM	Immune
MmugDNA.35.1.S1_at	KRR1, small subunit (SSU) processome component, homolog (yeast)	KRR1	4.11	0.1511	5.32	0.0108	0.7723	0.561699	0.771977	0.21811	Intracellular	RNA binding
MmuSTS.2808.1.S1_s_at	solute carrier family 39 (zinc transporter), member 14	SLC39A14	4.11	0.1122	4.58	0.0653	0.898221	0.827411	2.39993	0.0897568	TM	Transporter
MmugDNA.18506.1.S1_at	Mdm2, transformed 3T3 cell double minute 2, p53 binding protein (mouse) binding protein, 104kDa	MTBP	4.1	0.0639	5.44	0.0133	0.753616	0.438381	2.45028	0.00449	Intracellular	Cell cycle
MmugDNA.1836.1.S1_at	F-box and leucine-rich repeat protein 17	FBXL17	4.1	0.0862	7.66	0.0129	0.534829	0.138265	1.16348	0.668989	Intracellular	Enzyme
MmugDNA.4534.1.S1_at	neurolysin (metallopeptidase M3 family)	NLN	4.1	0.0322	9.33	0.0277	0.43971	0.116996	1.0408	0.916198	Golgi	Protease
MmugDNA.6664.1.S1_at	zinc finger protein 64 homolog (mouse)	ZFP64	4.09	0.0295	4.57	0.0001	0.894095	0.645626	1.39543	0.263166	Nuclear	Transcription factor
MmuSTS.1491.1.S1_at	zinc finger protein 281	ZNF281	4.09	0	3.22	0.0098	1.26755	0.197814	1.18168	0.569644	Nuclear	Transcription factor
MmugDNA.11033.1.S1_at	coiled-coil domain containing 121	CCDC121	4.09	0.0254	4.61	0.0876	0.888641	0.793715	1.86436	0.158083	Intracellular	Unknown
MmuSTS.1042.1.S1_at	signal-induced proliferation-associated 1 like 3	SIPA1L3	4.09	0	3.59	0	1.14009	0.132921	0.959689	0.558506	Intracellular	Unknown
MmugDNA.19311.1.S1_at	laminin, beta 2 (laminin S)	LAMB2	4.08	0.1528	2.4	0.0026	1.69721	0.378854	0.397315	0.00578636	Secreted	ECM
MmugDNA.41170.1.S1_at	microsomal glutathione S-transferase 2	MGST2	4.08	0.0175	3.41	0	1.19625	0.436504	1.15149	0.212533	Intracellular	Enzyme
MmuSTS.1488.1.S1_at	GLI-Kruppel family member HKR3	HKR3	4.08	0.0478	16.25	0.0003	0.251245	0.000431642	1.34482	0.180035	Nuclear	Transcription factor
MmugDNA.2417.1.S1_at	remodeling and spacing factor 1	RSF1	4.08	0.0001	9.64	0.0122	0.423514	0.0572561	1.00385	0.986858	Nuclear	Transcription factor
MmugDNA.13481.1.S1_at	transcription factor 12 (HTF4, helix-loop-helix transcription factors 4)	TCF12	4.08	0.0309	4.03	0.0126	1.01322	0.965259	0.973541	0.858765	Nuclear	Transcription factor
MmugDNA.1336.1.S1_at	hypothetical gene supported by BC047417	LOC400027	4.08	0.2782	6.33	0.0923	0.643819	0.533619	1.27748	0.606579	Intracellular	Unknown
MmugDNA.40100.1.S1_at	ataxin 7-like 1	ATXN7L1	4.08	0.0005	5.37	0.0038	0.760923	0.235581	1.8013	0.0196222	Intracellular	Unknown
MmugDNA.32720.1.S1_at	EF-hand calcium binding domain 2	EFCAB2	4.08	0.0243	4.34	0.0005	0.939345	0.784735	1.81941	0.19889	Intracellular	Unknown
MmuSTS.3281.1.S1_at	calcium channel, voltage-dependent, beta 3 subunit	CACNB3	4.07	0.0174	2.49	0.0011	1.63711	0.103598	0.806273	0.117248	Intracellular	Channel
MmugDNA.12919.1.S1_s_at	melanoma associated antigen (mutated) 1	MUM1	4.07	0.0461	2.76	0.024	1.47435	0.283078	0.661798	0.10808	Intracellular	Immune
MmugDNA.14593.1.S1_at	frizzled homolog 4 (Drosophila)	FZD4	4.07	0.4049	1.48	0.4051	2.75084	0.476448	0.260451	0.0193795	TM	Sensory
MmugDNA.5095.1.S1_at	TGFB-induced factor (TALE family homeobox)	TGIF	4.07	0.0095	4.98	0.0003	0.817686	0.265309	0.793056	0.29135	Nuclear	Transcription factor
MmugDNA.7749.1.S1_at	sprouty homolog 2 (Drosophila)	SPRY2	4.06	0.0236	4.91	0	0.825823	0.352318	1.17999	0.419635	Intracellular	Signaling
MmugDNA.35141.1.S1_at	actin filament associated protein	AFAP	4.06	0.0073	2.64	0.0023	1.53813	0.0689687	1.15489	0.623183	Intracellular	Structural
MmugDNA.30211.1.S1_at	ATPase, Ca++ transporting, type 2C, member 1	ATP2C1	4.06	0.0599	2.42	0.0302	1.67849	0.220336	1.67863	0.251796	TM	Transporter
MmugDNA.41114.1.S1_at	REST corepressor 3	RCOR3	4.05	0.0047	5	0.0014	0.810325	0.286952	0.829581	0.214759	Nuclear	Transcription factor
MmugDNA.24172.1.S1_at	guanosine monophosphate reductase	GMPR	4.04	0.0488	4.29	0.1062	0.942383	0.901246	0.609568	0.186116	Intracellular	Enzyme
MmugDNA.27004.1.S1_at	follistatin-like 1	FSTL1	4.04	0.0256	3.43	0.0058	1.17687	0.550018	0.404035	0.0193457	Intracellular	Signaling
MmugDNA.33896.1.S1_at	Far upstream element (FUSE) binding protein 1	FUBP1	4.04	0.0003	3.86	0	1.0451	0.635283	0.688931	0.0415415	Nuclear	Transcription factor
MmugDNA.7106.1.S1_at	transmembrane protein 25	TMEM25	4.04	0.0844	3.52	0.0001	1.1465	0.706615	0.988385	0.958906	TM	Unknown
MmugDNA.29507.1.S1_at	SMC5 structural maintenance of chromosomes 5-like 1 (yeast)	SMC5L1	4.03	0.0001	4.33	0	0.930079	0.541774	0.975517	0.911609	Nuclear	DNA binding
MmugDNA.26140.1.S1_at	dual specificity phosphatase 8	DUSP8	4.03	0.0319	6.72	0.0006	0.60011	0.0542695	1.6442	0.150604	Intracellular	Enzyme
MmugDNA.2338.1.S1_at	pleiomorphic adenoma gene 1	PLAG1	4.03	0.0967	2.56	0.0324	1.57239	0.349919	0.874329	0.562579	Nuclear	Transcription factor
MmuSTS.2170.1.S1_at	solute carrier family 35, member B2	SLC35B2	4.03	0.0002	3.72	0.0282	1.08336	0.756076	0.951997	0.784603	TM	Transporter
MmuSTS.3369.1.S1_at	phosphoglucomutase 1	PGM1	4.02	0.0336	2.82	0.0028	1.42545	0.26554	1.81557	0.100165	Intracellular	Enzyme
MmugDNA.24215.1.S1_at	chromosome 1 open reading frame 63	C1orf63	4.02	0	2.66	0	1.51097	0.00170896	0.878877	0.077282	Intracellular	Unknown
MmuSTS.1966.1.S1_at	nemo-like kinase	NLK	4.01321	0.0513514	4.91542	0.0041856	0.816452	0.508422	1.63555	0.096643	Nuclear	Signaling
Mmu.13595.1.S1_at	G elongation factor, mitochondrial 1	GFM1	4.01	0.0155	4.3	0.0027	0.932906	0.765273	1.0369	0.880779	Mitochondrial	Gene expression
MmugDNA.8105.1.S1_at	homer homolog 2 (Drosophila)	HOMER2	4.01	0.0695	0.46	0.1551	8.66401	0.0475442	1.79164	0.150553	Intracellular	Neuronal
MmugDNA.5507.1.S1_at	Antisense transcript that overlaps FOXA2 gene on human Chr20	---	4.01	0.0146	5.46	0.0016	0.734944	0.169222	1.1116	0.690166	N/A	Non-coding
MmugDNA.34436.1.S1_at	zinc finger protein 827	ZNF827	4.01	0.048	3.1	0.0115	1.29609	0.453611	1.49856	0.195065	Nuclear	Transcription factor
MmugDNA.24653.1.S1_at	hyaluronan-mediated motility receptor (RHAMM)	HMMR	4.00873	0.410496	1.22847	0.705003	3.2632	0.443554	0.0834593	0.0515458	TM	Stem cell
MmugDNA.31271.1.S1_at	Replication protein A3, 14kDa	RPA3	4	0.0694	2.32	0.0013	1.72048	0.222268	1.32331	0.430416	Nuclear	DNA repair/replication
MmugDNA.24408.1.S1_at	Transcription factor Dp-2 (E2F dimerization partner 2)	TFDP2	4	0.0487	5.23	0.0058	0.763808	0.391863	0.812531	0.58005	Nuclear	Transcription factor
MmugDNA.457.1.S1_at	SPFH domain family, member 2	SPFH2	3.99454	0.0931444	3.15942	0.0014296	1.26433	0.560432	1.48906	0.133847	ER	Unknown
MmugDNA.9336.1.S1_at	ELOVL family member 5, elongation of long chain fatty acids (FEN1/Elo2, SUR4/Elo3-like, yeast)	ELOVL5	3.99	0.0026	2.92	0.0004	1.36604	0.100378	1.39162	0.11649	TM	Lipid metabolism
MmugDNA.41700.1.S1_at	ribosomal RNA processing 15 homolog (S. cerevisiae)	RRP15	3.99	0.0001	3.77	0.0007	1.05757	0.70271	0.745664	0.0967779	Intracellular	RNA processing
MmugDNA.42788.1.S1_at	SLC2A4 regulator	SLC2A4RG	3.99	0.0612	4.14	0.0136	0.962653	0.911918	1.63704	0.17736	Nuclear	Transcription factor
MmugDNA.4219.1.S1_at	family with sequence similarity 20, member C	FAM20C	3.99	0.0166	4.09	0.0082	0.975759	0.92529	1.46803	0.308925	TM	Unknown
MmugDNA.7861.1.S1_at	Tar (HIV-1) RNA binding protein 1	TARBP1	3.98	0.0394	1.76	0.2653	2.25398	0.0912222	1.50221	0.0103156	Intracellular	RNA binding
MmugDNA.6787.1.S1_at	dynein, axonemal, light chain 1	DNAL1	3.98	0.1472	5.62	0.0583	0.709236	0.521402	1.42118	0.218627	Intracellular	Structural
MmuSTS.943.1.S1_at	plakophilin 2	PKP2	3.98	0.0001	2.75	0.0377	1.44666	0.0991868	1.45493	0.245621	Intracellular	Structural
MmugDNA.18092.1.S1_at	zinc finger protein 667	ZNF667	3.98	0.2917	2.09	0.2169	1.9069	0.487318	1.2875	0.34364	Nuclear	Transcription factor
MmugDNA.29525.1.S1_at	ATPase type 13A3	ATP13A3	3.98	0.0027	4.57	0	0.870696	0.29599	1.0491	0.729478	TM	Transporter
MmuSTS.1591.1.S1_at	nucleophosmin/nucleoplasmin, 3	NPM3	3.97	0.0134	3.15	0.0297	1.25756	0.42001	0.681552	0.128426	Nuclear	Protein folding
MmugDNA.26027.1.S1_at	feline leukemia virus subgroup C cellular receptor	FLVCR1	3.97	0.0408	5.92	0.0009	0.669605	0.153355	1.63327	0.0671457	TM	Transporter
MmugDNA.36872.1.S1_at	LysM, putative peptidoglycan-binding, domain containing 2	LYSMD2	3.97	0.1789	1.51	0.0697	2.63568	0.243291	1.90943	0.135627	Intracellular	Unknown
MmugDNA.42769.1.S1_at	calcium channel, voltage-dependent, beta 2 subunit	CACNB2	3.96	0.2271	2.82	0.0357	1.40332	0.612192	1.02276	0.962108	Intracellular	Channel
MmugDNA.24809.1.S1_at	splicing factor, arginine/serine-rich 11	SFRS11	3.96	0.0093	4.22	0	0.938904	0.698781	0.896545	0.378267	Nuclear	RNA processing
MmugDNA.934.1.S1_at	cyclin-dependent kinase 5, regulatory subunit 2 (p39)	CDK5R2	3.96	0.0963	6.41	0.013	0.618026	0.233189	1.63503	0.256574	Intracellular	Signaling
MmugDNA.38254.1.S1_at	zinc finger protein 580	ZNF580	3.96	0.0393	3.69	0.0014	1.07388	0.792511	0.962248	0.895776	Nuclear	Transcription factor
MmugDNA.15686.1.S1_at	chromosome 6 open reading frame 111	C6orf111	3.95223	0.0558423	3.62293	0.0634303	1.0909	0.830367	0.61793	0.176971	Nuclear	Gene expression
MmugDNA.21436.1.S1_at	protoporphyrinogen oxidase	PPOX	3.95	0.0721	3.52	0.0045	1.12146	0.745888	0.73155	0.154052	Mitochondrial	Enzyme
MmugDNA.42810.1.S1_at	CD99 molecule-like 2	CD99L2	3.95	0.0215	3.95	0.0341	1.00027	0.999322	1.05375	0.841659	TM	Multi-TM
MmugDNA.42341.1.S1_at	WD repeat domain 7	WDR7	3.95	0.0128	4.21	0.0022	0.937903	0.777187	3.60752	0.017793	Intracellular	Neuronal
MmugDNA.38300.1.S1_at	hypothetical protein LOC284702	LOC284702	3.95	0.001	4.86	0.0062	0.813766	0.397789	0.709914	0.0410295	Intracellular	Unknown
MmugDNA.18446.1.S1_s_at	aldo-keto reductase family 1, member C1 (dihydrodiol dehydrogenase 1; 20-alpha (3-alpha)-hydroxysteroid dehydrogenase)	AKR1C1	3.94785	2.70004e-05	1.04465	0.865132	3.77913	0.000319986	0.878895	0.677293	Intracellular	Enzyme
MmugDNA.4333.1.S1_at	transmembrane protein 143	TMEM143	3.94	0.0003	2.12	0.0516	1.85842	0.0101562	1.08296	0.821889	TM	Multi-TM
MmuSTS.3851.1.S1_at	solute carrier family 22 (organic cation transporter), member 5	SLC22A5	3.94	0.0057	4.26	0	0.924527	0.579267	0.826303	0.238749	TM	Transporter
MmugDNA.26764.1.S1_at	hypothetical protein LOC284412	LOC284412	3.94	0.2347	4.58	0.3303	0.860676	0.873234	1.16443	0.693774	Intracellular	Unknown
MmunewRS.743.1.S1_at	MGC87315 protein	MGC87315	3.93	0.0899	4.67	0	0.84052	0.579437	1.38631	0.0935089	Intracellular	Enzyme
MmugDNA.20695.1.S1_at	ribonuclease P 25kDa subunit	RPP25	3.93	0.1785	4.01	0.0076	0.979726	0.966505	0.632233	0.170033	Intracellular	RNA processing
MmuSTS.3218.1.S1_at	TSPY-like 2	TSPYL2	3.93	0.0004	3.52	0.0051	1.11518	0.571941	0.921098	0.769506	Nuclear	Signaling
MmugDNA.16426.1.S1_at	glutathione synthetase	GSS	3.92	0.0775	6.03	0.0112	0.650562	0.263669	0.996152	0.988346	Intracellular	Enzyme
MmugDNA.4558.1.S1_at	hypothetical protein LOC646762	LOC646762	3.92	0.0328	7.36	0.0264	0.532187	0.170957	1.40055	0.435373	Intracellular	Unknown
MmugDNA.32127.1.S1_at	WD repeat domain 67	WDR67	3.92	0.0309	3.17	0.0168	1.23487	0.475083	1.07146	0.849352	Intracellular	Unknown
MmugDNA.2839.1.S1_at	spectrin, beta, non-erythrocytic 1	SPTBN1	3.91846	0.0777947	2.35487	0.00103784	1.66398	0.256303	0.571852	0.11236	Intracellular	Structural
MmugDNA.31088.1.S1_at	phosphoinositide-3-kinase, regulatory subunit 1 (p85 alpha)	PIK3R1	3.91	0.0795	5.01	0.011	0.779681	0.495394	0.850432	0.246004	Intracellular	Enzyme
MmugDNA.20248.1.S1_at	Transcribed sequence	BC033844	3.91	0.2146	2.09	0.2886	1.86925	0.423511	1.9467	0.122958	N/A	Non-coding
MmugDNA.20297.1.S1_at	FLJ16641 protein	FLJ16641	3.91	0.3288	10.86	0.0848	0.359495	0.223466	5.21448	0.0389605	Intracellular	Unknown
MmugDNA.9404.1.S1_at	centrosomal protein 78kDa	CEP78	3.89	0.3083	2.63	0.1413	1.47874	0.644769	0.545489	0.303234	Nuclear	DNA binding
MmugDNA.14773.1.S1_at	gem (nuclear organelle) associated protein 5	GEMIN5	3.89	0.2823	3.89	0.056	1.0004	0.99956	1.89157	0.0844052	Intracellular	Gene expression
MmugDNA.3416.1.S1_at	hepatoma-derived growth factor, related protein 3	HDGFRP3	3.89	0.0045	6.42	0	0.605898	0.00621642	1.20447	0.170223	Intracellular	Unknown
MmuSTS.4730.1.S1_at	tyrosine kinase 2	TYK2	3.88	0.0075	2.2	0.0111	1.76599	0.0351883	0.952261	0.762762	Intracellular	Enzyme
Mmu.2788.1.S1_s_at	zinc finger protein 90 homolog (mouse)	ZFP90	3.88	0.3042	5.24	0.0865	0.740306	0.67072	1.25061	0.409268	Nuclear	Transcription factor
MmuSTS.597.1.S1_s_at	hypoxanthine phosphoribosyltransferase 1	HPRT1	3.87	0.0898	4.98	0.0144	0.776195	0.516132	4.52935	0.00410653	Intracellular	Enzyme
MmugDNA.29379.1.S1_at	hypothetical protein LOC284513	LOC284513	3.87	0.0654	2.47	0.0252	1.56904	0.271703	0.456881	0.473039	N/A	Non-coding
MmugDNA.19456.1.S1_at	heat shock 60kDa protein 1 (chaperonin)	HSPD1	3.87	0	2.75	0.001	1.40672	0.013835	1.21752	0.105264	Intracellular	Protein folding
MmunewRS.52.1.S1_s_at	chromosome 20 open reading frame 127	C20orf127	3.87	0.0007	2.87	0	1.34449	0.0702451	0.849113	0.15537	N/A	Repetitive
MmugDNA.11531.1.S1_at	chromosome X open reading frame 15	CXorf15	3.87	0.0158	4.75	0.0276	0.814106	0.546454	1.07344	0.828939	Nuclear	Transcription factor
MmugDNA.10778.1.S1_at	cyclin-dependent kinase inhibitor 3 (CDK2-associated dual specificity phosphatase)	CDKN3	3.86	0.0894	1.04	0.953	3.72612	0.0964859	0.406971	0.0545645	Nuclear	Cell cycle
MmugDNA.36277.1.S1_at	xylosyltransferase II	XYLT2	3.85	0	3.13	0.0055	1.22906	0.228797	0.679515	0.114341	TM	Enzyme
MmugDNA.38206.1.S1_at	chromodomain protein, Y-like 2	CDYL2	3.85	0.0072	25.6	0.0013	0.150501	0.0020671	1.38535	0.596887	Nuclear	Metabolism
MmugDNA.35283.1.S1_at	Mitochondrial carrier triple repeat 1	MCART1	3.85	0.0863	4.6	0.0163	0.83597	0.642054	1.45819	0.334476	Mitochondrial	Unknown
MmugDNA.25437.1.S1_s_at	chromosome 1 open reading frame 57	C1orf57	3.85	0.0348	2.43	0.0312	1.5801	0.202105	0.827403	0.49512	Intracellular	Unknown
MmugDNA.5949.1.S1_at	Transcribed locus, strongly similar to XP_001172939.1 PREDICTED: hypothetical protein [Pan troglodytes]	Hs.369728	3.84	0.0048	3.17	0.013	1.20925	0.431019	0.66298	0.0616684	N/A	Non-coding
MmugDNA.11368.1.S1_at	proprotein convertase subtilisin/kexin type 2	PCSK2	3.84	0.0608	5.72	0.0849	0.67167	0.46169	7.64215	0.0338739	Intracellular	Protein processing
MmuSTS.3092.1.S1_at	leucine rich repeat containing 29	LRRC29	3.84	0.0147	1.66	0.093	2.31255	0.0368017	1.35035	0.138367	Intracellular	Protein processing
MmunewRS.1009.1.S1_at	ATP-binding cassette, sub-family A, member 10	ABCA10	3.84	0.1434	4.23	0.1737	0.908694	0.881067	1.49083	0.289508	TM	Transporter
MmuSTS.245.1.S1_at	hypothetical protein MGC7036	MGC7036	3.84	0.1583	4.34	0.0047	0.884514	0.778868	1.23162	0.567997	Intracellular	Unknown
MmunewRS.875.1.S1_at	neuroligin 4, Y-linked	NLGN4Y	3.83	0.1725	0.6	0.3872	6.42947	0.134662	7.57531	0.00275129	TM	Neuronal
MmugDNA.24406.1.S1_at	Sec61 alpha 2 subunit (S. cerevisiae)	SEC61A2	3.83	0.0302	4.42	0.0259	0.865805	0.676327	1.32218	0.457117	TM	Protein processing
MmugDNA.35619.1.S1_at	Unc-5 homolog C (C. elegans)-like	UNC5CL	3.83	0.159	69.73	0.0035	0.0549567	0.00399836	1.21577	0.692723	Intracellular	Signaling
MmuSTS.3329.1.S1_at	origin recognition complex, subunit 2-like (yeast)	ORC2L	3.82	0.021	3.71	0.0083	1.03142	0.906434	0.679626	0.179809	Nuclear	DNA binding
MmugDNA.6074.1.S1_at	laminin, alpha 5	LAMA5	3.82	0.0144	2.18	0.0208	1.75354	0.0689439	0.716303	0.152232	Secreted	ECM
MmugDNA.396.1.S1_at	UDP-Gal:betaGlcNAc beta 1,4- galactosyltransferase, polypeptide 3	B4GALT3	3.82	0.003	2.65	0.0569	1.44239	0.18604	1.73219	0.062252	TM	Enzyme
MmuSTS.4161.1.S1_at	mediator complex subunit 27	MED27	3.82	0.1147	1.8	0.1024	2.12576	0.214974	0.748712	0.189026	Nuclear	Gene expression
MmuSTS.816.1.S1_at	testis-specific kinase 1	TESK1	3.82	0.0057	2.67	0.006	1.4294	0.0964346	1.00735	0.974198	Intracellular	Signaling
MmugDNA.30044.1.S1_at	chromosome 21 open reading frame 59	C21orf59	3.82	0.0693	9.88	0.0048	0.386234	0.0249467	1.50252	0.332714	Intracellular	Unknown
MmuSTS.2692.1.S1_at	secretion regulating guanine nucleotide exchange factor	SERGEF	3.81736	0.0349061	2.5608	0.0365897	1.49069	0.253755	0.970374	0.86903	Intracellular	Trafficking
MmugDNA.23061.1.S1_at	Zinc finger protein 211	ZNF211	3.81	0.02	4.87	0.001	0.781517	0.28235	1.16455	0.639424	Nuclear	Transcription factor
MmugDNA.34379.1.S1_at	chromosome 21 open reading frame 59	C21orf59	3.80593	0.0492029	3.03656	0.00328852	1.25337	0.476958	0.754469	0.272603	Intracellular	Unknown
MmugDNA.10869.1.S1_at	regulatory factor X-associated protein	RFXAP	3.8	0.0015	5.14	0.0048	0.738627	0.201135	1.2201	0.35905	Nuclear	Immune
MmugDNA.1096.1.S1_at	major vault protein	MVP	3.8	0.0232	4.27	0.0002	0.889208	0.572467	1.22556	0.0888481	Intracellular	Signaling
MmugDNA.32990.1.S1_at	protocadherin beta 5	PCDHB5	3.79	0.1778	2.18	0.2027	1.7414	0.410821	3.58442	0.036804	TM	Cell adhesion
MmuSTS.33.1.S1_at	glutathione S-transferase theta 1	GSTT1	3.79	0.1407	5.88	0.1141	0.643837	0.494233	1.28824	0.0970281	Intracellular	Enzyme
MmugDNA.4732.1.S1_at	protein kinase C, alpha	PRKCA	3.79	0.0225	3.07	0.003	1.23325	0.41939	2.66327	0.0200006	Intracellular	Enzyme
MmugDNA.15918.1.S1_at	monocyte to macrophage differentiation-associated	MMD	3.79	0.1831	4.37	0.0315	0.866806	0.779473	0.350024	0.0215721	TM	Multi-TM
MmugDNA.32382.1.S1_at	solute carrier family 25, member 37	SLC25A37	3.79	0.0001	4	0	0.945377	0.575989	0.844043	0.514726	N/A	Non-coding
MmugDNA.3756.1.S1_at	SAP30-like	SAP30L	3.79	0.0055	2.64	0.0004	1.43457	0.0815833	0.843394	0.0494485	Nuclear	Unknown
MmugDNA.26562.1.S1_s_at	Chromosome 1 open reading frame 155	C1orf155	3.77613	0.0100905	2.64616	0.0015679	1.42702	0.158	0.351126	2.73041e-05	Intracellular	Cell cycle
MmugDNA.21162.1.S1_at	inositol 1,4,5-trisphosphate 3-kinase B	ITPKB	3.77	0.0066	4.57	0.0002	0.826383	0.251182	3.09352	0.0101716	Intracellular	Enzyme
MmugDNA.17518.1.S1_at	interleukin enhancer binding factor 3, 90kDa	ILF3	3.75	0.0076	2.09	0.0073	1.79724	0.0329421	0.67459	0.0406735	Nuclear	Gene expression
MmugDNA.9057.1.S1_at	transmembrane protein 107	TMEM107	3.75	0.2791	1.05	0.8778	3.56142	0.286943	1.81191	0.135172	TM	Multi-TM
MmugDNA.41657.1.S1_at	decapping enzyme, scavenger	DCPS	3.75	0.0886	6.13	0.0004	0.612116	0.130599	1.90324	0.0386283	Nuclear	RNA processing
MmugDNA.30566.1.S1_at	chromosome 5 open reading frame 13	C5orf13	3.74	0.0177	7.65	0.0166	0.489344	0.102656	0.498045	0.0113035	Intracellular	Development
MmugDNA.27799.1.S1_at	chromosome 8 open reading frame 47	C8orf47	3.74	0.1496	6.92	0.1635	0.541298	0.44435	3.19379	0.0164924	Intracellular	Unknown
MmuSTS.453.1.S1_at	pleckstrin homology-like domain, family B, member 1	PHLDB1	3.74	0.1501	3.19	0.0004	1.17158	0.731246	0.756357	0.0687052	Intracellular	Unknown
MmuSTS.4762.1.S1_at	F-box protein 5	FBXO5	3.73	0.2178	3.92	0.122	0.949945	0.935422	0.657588	0.119688	Intracellular	Cell cycle
MmugDNA.28686.1.S1_at	protein O-linked mannose beta1,2-N-acetylglucosaminyltransferase	POMGNT1	3.73	0.0005	3.74	0.0001	0.996081	0.97475	1.42276	0.064098	Intracellular	Enzyme
MmuSTS.1284.1.S1_at	DDHD domain containing 2	DDHD2	3.73	0.0711	4.8	0.0073	0.778696	0.458859	0.87101	0.683254	Intracellular	Enzyme
MmugDNA.18415.1.S1_at	zinc finger protein 503	ZNF503	3.73	0.0131	2.85	0.0003	1.30694	0.247706	1.48267	0.174853	Nuclear	Transcription factor
MmugDNA.16186.1.S1_at	ubiquitin interaction motif containing 1	UIMC1	3.72	0.0138	3.23	0.0686	1.15182	0.678926	0.665152	0.277659	Nuclear	DNA repair/replication
MmugDNA.21608.1.S1_at	protein kinase N1	PKN1	3.72	0.0126	4.69	0	0.792365	0.185772	1.40888	0.165581	Intracellular	Enzyme
MmugDNA.40067.1.S1_at	Transcribed locus	Hs.179299	3.72	0.0422	2.74	0.1505	1.35543	0.48067	0.917727	0.856497	N/A	Non-coding
MmugDNA.4784.1.S1_at	PHD finger protein 21B	PHF21B	3.72	0.0763	9.61	0.0083	0.387093	0.0362745	1.80917	0.0624835	Nuclear	Transcription factor
MmuSTS.3050.1.S1_at	hyaluronan and proteoglycan link protein 3	HAPLN3	3.71	0.0267	10.08	0.0046	0.36799	0.0181118	1.28747	0.303393	Secreted	Cell adhesion
MmugDNA.12623.1.S1_at	MYST histone acetyltransferase 1	MYST1	3.71	0.1128	4.1	0.0072	0.904285	0.793582	1.14731	0.47945	Nuclear	Enzyme
MmuSTS.4251.1.S1_at	DnaJ (Hsp40) homolog, subfamily B, member 9	DNAJB9	3.71	0.0065	4.13	0.0001	0.898347	0.538636	4.50316	0.00103524	Intracellular	Protein folding
MmugDNA.6640.1.S1_at	regulator of chromosome condensation (RCC1) and BTB (POZ) domain containing protein 1	RCBTB1	3.71	0.0148	4.69	0.0115	0.790287	0.402975	1.7259	0.0908466	Intracellular	Signaling
MmugDNA.40815.1.S1_at	Na+/K+ transporting ATPase interacting 3	NKAIN3	3.71	0.1918	1.38	0.2994	2.69608	0.244896	1.72473	0.178379	TM	Transporter
MmuSTS.1326.1.S1_at	ATP-binding cassette, sub-family C (CFTR/MRP), member 10	ABCC10	3.71	0.0413	1.33	0.2769	2.79386	0.0549042	0.613811	0.00751474	TM	Transporter
MmuSTS.2040.1.S1_at	peroxisome biogenesis factor 12	PEX12	3.7	0.0681	2.35	0.0245	1.57485	0.274842	2.52095	0.0283481	Peroxisomal	Metabolism
MmugDNA.5155.1.S1_at	fibroblast growth factor receptor-like 1	FGFRL1	3.7	0.0004	7.29	0.0013	0.50746	0.0142188	1.38584	0.195832	TM	Signaling
MmuSTS.3204.1.S1_at	B-cell CLL/lymphoma 7A	BCL7A	3.7	0.1482	5.68	0.004	0.650132	0.28591	0.58568	0.238894	Intracellular	Unknown
MmugDNA.6877.1.S1_at	ankyrin repeat and sterile alpha motif domain containing 1B	ANKS1B	3.69844	0.306756	2.9499	0.287618	1.25375	0.793088	0.0469789	0.0431745	Intracellular	Protein processing
MmugDNA.20521.1.S1_at	integrin, alpha 6	ITGA6	3.69	0.0232	6.99	0	0.528234	0.0170532	0.966695	0.815658	TM	Cell adhesion
MmugDNA.21968.1.S1_at	RAD50 homolog (S. cerevisiae)	RAD50	3.69	0.1339	5.78	0.0973	0.639181	0.4626	1.85169	0.0414825	Nuclear	DNA binding
MmugDNA.35851.1.S1_at	alkB, alkylation repair homolog 1 (E. coli)	ALKBH1	3.69	0.3473	3.26	0.1036	1.13104	0.879696	1.12248	0.718748	Nuclear	DNA repair/replication
MmugDNA.5199.1.S1_at	Transcribed locus	BF062399	3.69	0.0276	4.71	0.0006	0.78178	0.28987	0.422392	0.184842	N/A	Non-coding
MmugDNA.39169.1.S1_s_at	chromosome 6 open reading frame 52	C6orf52	3.69	0.0023	3.73	0.0017	0.989918	0.955292	1.67541	0.0592991	Intracellular	Unknown
MmugDNA.36344.1.S1_at	hypothetical protein LOC283788	LOC283788	3.69	0.0762	1.86	0.0134	1.98746	0.171303	1.26165	0.392528	N/A	Unknown
MmugDNA.40384.1.S1_at	leukotriene C4 synthase	LTC4S	3.68	0.0682	4.88	0.0081	0.754346	0.397684	2.88589	0.145078	TM	Enzyme
MmugDNA.37340.1.S1_at	Pannexin 1	PANX1	3.68	0.0257	4.67	0.003	0.787181	0.353886	0.713655	0.383382	TM	Multi-TM
MmugDNA.21524.1.S1_at	zinc finger protein 568	ZNF568	3.68	0.312	4.3	0.0385	0.855755	0.814874	1.80678	0.315708	Nuclear	Transcription factor
MmugDNA.12123.1.S1_at	Myeloid/lymphoid or mixed-lineage leukemia (trithorax homolog, Drosophila)	MLL	3.68	0.0407	4.13	0.0012	0.890201	0.664809	1.04027	0.872619	Nuclear	Transcription factor
MmugDNA.13347.1.S1_at	Full length insert cDNA clone YZ04E02	Hs.420459	3.67	0.1281	2.41	0.1642	1.52549	0.445989	1.22513	0.65917	N/A	Non-coding
Mmu.16297.1.S1_s_at	processing of precursor 1, ribonuclease P/MRP subunit	POP1	3.67	0.082	5.68	0.0218	0.645745	0.291099	0.702289	0.56181	Nuclear	RNA processing
MmugDNA.42823.1.S1_at	microtubule associated monoxygenase, calponin and LIM domain containing 1	MICAL1	3.67	0.1759	2.34	0.1245	1.56668	0.469496	0.939254	0.863475	Intracellular	Structural
MmugDNA.37044.1.S1_at	dolichyl-phosphate mannosyltransferase polypeptide 1, catalytic subunit	DPM1	3.66	0.1334	1.91	0.0955	1.91944	0.276885	0.792202	0.261338	ER	Enzyme
MmugDNA.42028.1.S1_at	mindbomb homolog 1 (Drosophila)	MIB1	3.66	0.0827	4.35	0.0066	0.842344	0.622774	2.26106	0.000238134	Intracellular	Protein processing
MmugDNA.34330.1.S1_at	jagged 2	JAG2	3.66	0.0645	6.54	0.0026	0.560024	0.0814585	1.44517	0.312233	TM	Signaling
MmugDNA.29723.1.S1_at	microsomal glutathione S-transferase 3	MGST3	3.65	0.0477	5.45	0.002	0.669711	0.17261	0.851975	0.569024	Intracellular	Enzyme
MmuSTS.2905.1.S1_at	pre-B lymphocyte gene 3	VPREB3	3.64	0.0024	3.34	0.0959	1.08986	0.809659	2.18922	0.00581922	Intracellular	Immune
MmugDNA.36556.1.S1_at	Rho GTPase activating protein 22	ARHGAP22	3.64	0.2094	5.87	0.0147	0.621179	0.334772	1.55652	0.504857	Intracellular	Signaling
MmuSTS.3335.1.S1_at	pre-B-cell leukemia transcription factor interacting protein 1	PBXIP1	3.64	0	4.15	0	0.87754	0.167149	2.52228	0.00156956	Nuclear	Transcription factor
MmuSTS.3289.1.S1_at	caspase 9	CASP9	3.63	0.0677	2	0.0017	1.81419	0.184564	1.70639	0.0669702	Intracellular	Apoptosis
MmugDNA.28007.1.S1_at	transmembrane protein 71	TMEM71	3.63	0.0416	3.49	0.0048	1.03906	0.895062	0.621453	0.477717	TM	Multi-TM
MmuSTS.4185.1.S1_at	nidogen 2	NID2	3.62	0.2016	2.89	0.3109	1.2541	0.760205	1.53601	0.325828	Secreted	ECM
MmugDNA.33149.1.S1_s_at	glycerol-3-phosphate acyltransferase, mitochondrial	GPAM	3.62	0.001	1.77	0.0157	2.04269	0.00610844	0.960573	0.878702	Mitochondrial	Enzyme
MmugDNA.8650.1.S1_at	solute carrier family 6, member 17	SLC6A17	3.62	0.009	4.59	0.0063	0.789609	0.346226	3.15186	0.000278508	TM	Transporter
MmugDNA.24115.1.S1_at	peroxisomal trans-2-enoyl-CoA reductase	PECR	3.61	0.001	2.85	0	1.26328	0.122739	1.54236	0.0346613	Peroxisomal	Enzyme
MmugDNA.21584.1.S1_s_at	Multiple alignments to human Chr17. BLASTN suggests sequence represents closely related keratin genes or psuedogenes	---	3.61	0.0314	2.77	0.0576	1.30395	0.42713	0.130145	8.36239e-06	N/A	Repetitive
MmugDNA.33552.1.S1_at	phosphodiesterase 4D, cAMP-specific (phosphodiesterase E3 dunce homolog, Drosophila)	PDE4D	3.61	0.0079	4.75	0.0057	0.760316	0.279037	2.84234	0.0415081	Intracellular	Signaling
MmugDNA.36081.1.S1_s_at	transmembrane channel-like 6	TMC6	3.6	0.0193	2.31	0.0316	1.5581	0.143143	1.74357	0.0469464	TM	Multi-TM
MmugDNA.10001.1.S1_at	kinesin family member 3B	KIF3B	3.6	0.104	4.85	0.0044	0.742679	0.404917	1.50952	0.120477	Intracellular	Structural
MmugDNA.13873.1.S1_at	chromosome 1 open reading frame 102	C1orf102	3.6	0.4158	1.54	0.1966	2.33285	0.511591	0.964545	0.928489	Secreted	Transporter
MmugDNA.1847.1.S1_at	TIMP metallopeptidase inhibitor 2	TIMP2	3.58204	0.00320354	3.99402	0.0296982	0.89685	0.697382	0.372328	0.0044586	Secreted	Protease inhibitor
MmugDNA.23766.1.S1_at	UDP-Gal:betaGlcNAc beta 1,3-galactosyltransferase, polypeptide 5	B3GALT5	3.58	0	5.33	0	0.671576	0.00671403	1.33072	0.0438754	Intracellular	Enzyme
MmugDNA.27148.1.S1_at	Ctr9, Paf1/RNA polymerase II complex component, homolog (S. cerevisiae)	CTR9	3.58	0.0131	2.75	0.0189	1.30134	0.322132	0.974639	0.914747	Nuclear	Gene expression
MmugDNA.12897.1.S1_at	hypothetical protein MGC15523	MGC15523	3.58	0.0146	2.35	0	1.528	0.109484	1.41415	0.285271	TM	Multi-TM
MmugDNA.42036.1.S1_at	transcription factor 3 (E2A immunoglobulin enhancer binding factors E12/E47)	TCF3	3.58	0.0987	5.89	0.001	0.607909	0.149762	0.727551	0.131341	Nuclear	Transcription factor
MmugDNA.26322.1.S1_s_at	ATPase, Na+/K+ transporting, beta 1 polypeptide	ATP1B1	3.58	0.0065	4.32	0.0009	0.829741	0.314629	1.61306	0.0821132	TM	Transporter
MmugDNA.33862.1.S1_at	CREBBP/EP300 inhibitor 1	CRI1	3.57	0.0037	6.43	0	0.554551	0.00197963	1.2186	0.484963	Intracellular	Cell cycle
MmugDNA.7470.1.S1_at	ring finger protein 40	RNF40	3.57	0.0686	2.31	0.1301	1.54316	0.328953	2.48446	0.103311	Nuclear	Protein processing
MmugDNA.27090.1.S1_at	zinc finger protein 606	ZNF606	3.57	0.0585	3.71	0.0077	0.96232	0.906091	1.51573	0.0297408	Nuclear	Transcription factor
MmuSTS.3803.1.S1_at	adaptor-related protein complex 4, beta 1 subunit	AP4B1	3.57	0.0232	3.06	0.0075	1.165	0.575259	0.936049	0.82823	Intracellular	Transport
MmugDNA.19430.1.S1_at	SWI/SNF related, matrix associated, actin dependent regulator of chromatin, subfamily d, member 1	SMARCD1	3.56	0.0562	4.5	0.0024	0.790358	0.430834	0.798951	0.226592	Nuclear	Enzyme
MmugDNA.7347.1.S1_at	cell division cycle 2-like 6 (CDK8-like)	CDC2L6	3.56	0.0332	10.58	0.0228	0.33636	0.0640678	2.31562	0.0805	Intracellular	Signaling
MmugDNA.3459.1.S1_at	Zinc finger protein 84	ZNF84	3.56	0.0015	4.33	0.0062	0.822625	0.387994	0.687287	0.327541	Nuclear	Transcription factor
MmuSTS.1101.1.S1_at	pyruvate carboxylase	PC	3.55	0.0013	1.93	0.1959	1.84404	0.0494246	1.0188	0.904506	Intracellular	Enzyme
MmuSTS.3618.1.S1_at	pyruvate dehydrogenase kinase, isoenzyme 4	PDK4	3.55	0.1878	6.63	0.1325	0.536398	0.406189	0.367058	0.0159181	Mitochondrial	Metabolism
MmugDNA.33293.1.S1_at	Aligns to sense strand of a large intron of NLK gene on human Chr17	---	3.55	0.3072	6.07	0.0199	0.58468	0.364196	1.85228	0.116561	N/A	Non-coding
MmuSTS.3134.1.S1_at	regulator of G-protein signalling 3	RGS3	3.55	0.0317	4.85	0.0094	0.732165	0.311376	0.729073	0.526733	Intracellular	Signaling
MmugDNA.19483.1.S1_at	platelet-activating factor acetylhydrolase, isoform Ib, beta subunit 30kDa	PAFAH1B2	3.54	0	4.12	0	0.859082	0.0647526	1.12564	0.629103	Intracellular	Enzyme
MmuSTS.4403.1.S1_at	component of oligomeric golgi complex 2	COG2	3.54	0.0992	2.04	0.006	1.73006	0.264351	1.68889	0.212528	Golgi	Protein processing
MmugDNA.2846.1.S1_at	protein kinase C and casein kinase substrate in neurons 2	PACSIN2	3.53	0.0188	3	0.0003	1.17805	0.477809	1.54392	0.0551191	Intracellular	Structural
MmugDNA.15092.1.S1_at	carbohydrate (N-acetylglucosamine 6-O) sulfotransferase 7	CHST7	3.52	0.0025	4.06	0.0582	0.867446	0.695428	0.753736	0.385777	Intracellular	Enzyme
MmugDNA.15329.1.S1_at	chromosome 2 open reading frame 28	C2orf28	3.52	0	3.91	0.0003	0.899857	0.438067	1.78886	0.126527	TM	Signaling
MmugDNA.6582.1.S1_at	KIAA1377	KIAA1377	3.51	0.103	4.65	0.0849	0.75511	0.588882	4.25474	0.0297084	Intracellular	Unknown
MmugDNA.39585.1.S1_at	Insulin receptor	INSR	3.50681	0.0497063	5.67464	6.12494e-06	0.617979	0.0686104	1.25095	0.270532	TM	Hormone
MmugDNA.15691.1.S1_s_at	paralemmin	PALM	3.5	0.0003	2.72	0.0037	1.28772	0.138579	0.663326	0.0185929	Intracellular	Neuronal
MmugDNA.21105.1.S1_at	ligase I, DNA, ATP-dependent	LIG1	3.49	0.2029	2.53	0.0254	1.38159	0.585026	0.387018	0.080693	Nuclear	DNA repair/replication
MmuSTS.1790.1.S1_at	serine carboxypeptidase 1	SCPEP1	3.49	0.1003	3.64	0.0001	0.957947	0.899212	1.37157	0.129254	Intracellular	Enzyme
MmugDNA.39424.1.S1_at	ribonuclease P/MRP 30kDa subunit	RPP30	3.49	0.0201	2.6	0.0107	1.34	0.266555	0.807345	0.399764	Nuclear	Enzyme
MmugDNA.23200.1.S1_at	acyl-CoA synthetase short-chain family member 3	ACSS3	3.49	0.0638	1.17	0.353	2.98827	0.0734484	1.46645	0.211604	Intracellular	Lipid metabolism
MmugDNA.18828.1.S1_at	protein arginine methyltransferase 1	PRMT1	3.49	0.153	4.3	0	0.811797	0.584962	0.72456	0.411068	Nuclear	Protein processing
MmuSTS.1232.1.S1_at	copine IV	CPNE4	3.49	0.0713	1.86	0.4617	1.8793	0.279683	7.13554	0.0355299	Intracellular	Signaling
MmunewRS.55.1.S1_at	lymphocyte cytosolic protein 1	LCP1	3.49	0	2.78	0.0014	1.25452	0.0854074	2.64514	0.0025085	Intracellular	Structural
MmuSTS.1577.1.S1_at	Ninjurin 1	NINJ1	3.48	0.004	3.91	0.0008	0.889538	0.486916	1.08886	0.785941	TM	Neuronal
MmuSTS.4646.1.S1_at	netrin 4	NTN4	3.48	0	2.87	0.011	1.20954	0.283438	1.20348	0.600063	Secreted	Sensory
MmugDNA.16842.1.S1_at	chromosome 6 open reading frame 48	C6orf48	3.48	0.0528	3.6	0.0066	0.96588	0.910242	0.725378	0.0312327	Intracellular	Unknown
MmugDNA.14745.1.S1_at	zinc finger protein 557	ZNF557	3.47	0.0339	5.38	0	0.644283	0.064177	1.15548	0.468122	Nuclear	Transcription factor
MmugDNA.38342.1.S1_at	chordin-like 1	CHRDL1	3.47	0.3661	9.15	0.0161	0.379034	0.122793	0.587445	0.141903	Intracellular	Unknown
MmugDNA.20470.1.S1_at	rhomboid domain containing 2	RHBDD2	3.46	0.0457	3.99	0.0011	0.867047	0.601958	1.93915	0.0571142	TM	Multi-TM
MmugDNA.10115.1.S1_at	activin A receptor, type IIB (ACVR2B), mRNA..	ACVR2B	3.46	0.0359	2.73	0.0013	1.26651	0.399439	1.05247	0.899902	TM	Receptor
MmugDNA.8397.1.S1_at	zinc finger, MYND-type containing 12	ZMYND12	3.46	0.1011	3.2	0.0302	1.08377	0.844178	1.9885	0.0474861	Intracellular	Unknown
MmuSTS.103.1.S1_at	MAP/microtubule affinity-regulating kinase 2	MARK2	3.45	0.2664	6.04	0.105	0.571509	0.430962	0.806829	0.450889	Intracellular	Cytoskeleton
MmugDNA.6147.1.S1_at	signal peptide peptidase-like 2B	SPPL2B	3.45	0.0134	2.89	0.0012	1.19337	0.389094	0.707159	0.0974129	TM	Protease
MmuSTS.113.1.S1_at	G protein-coupled receptor 98	GPR98	3.45	0.2881	4.14	0.0855	0.835385	0.786026	3.79165	0.00447339	TM	Receptor
MmuSTS.4787.1.S1_at	zinc finger protein 261	ZNF261	3.45	0.0278	4.98	0	0.693381	0.097964	0.86932	0.698112	Nuclear	Transcription factor
MmugDNA.18580.1.S1_at	family with sequence similarity 60, member A	FAM60A	3.45	0.1823	7.91	0.0021	0.436108	0.0492411	1.12266	0.810925	Intracellular	Unknown
MmugDNA.20716.1.S1_at	CDP-diacylglycerol synthase (phosphatidate cytidylyltransferase) 2	CDS2	3.44	0.1076	5.71	0.0001	0.601673	0.12629	0.853038	0.536577	TM	Enzyme
MmugDNA.36637.1.S1_at	RNA binding motif protein 5	RBM5	3.44	0.2214	5.92	0.0558	0.581369	0.357894	1.65241	0.184289	Intracellular	Sensory
Mmu.13995.1.A1_at	Serine/threonine kinase NLK (Nemo-like kinase) (Protein LAK1).	NKLH	3.44	0.1065	3.89	0.0045	0.883826	0.732913	1.64402	0.100014	Nuclear	Signaling
MmuSTS.3175.1.S1_at	ring finger protein 138	RNF138	3.43	0.2029	4.7	0.1423	0.730125	0.638117	1.36581	0.410262	Intracellular	Enzyme
MmugDNA.11781.1.S1_at	chromosome 14 open reading frame 139	C14orf139	3.43	0.1971	4.91	0.0203	0.698625	0.46125	1.4692	0.471537	N/A	Non-coding
MmugDNA.4031.1.S1_at	RNA binding motif protein 38 /// RNA binding motif protein 38	RBM38	3.43	0.0152	6.68	0.0002	0.513811	0.00345216	1.30058	0.424237	Intracellular	RNA binding
MmugDNA.15094.1.S1_s_at	keratin, hair, basic, 5	KRTHB5	3.43	0.1296	2.64	0.0003	1.29989	0.553697	2.04504	0.0275552	TM	Structural
MmugDNA.35108.1.S1_at	secretory carrier membrane protein 5	SCAMP5	3.43	0.0457	7.25	0.0107	0.472679	0.0653731	2.26386	0.0146505	Golgi	Vesicular
MmuSTS.386.1.S1_at	lipoprotein lipase	LPL	3.42	0.1762	6.64	0.027	0.51533	0.196563	2.13811	0.223435	Intracellular	Enzyme
MmugDNA.22975.1.S1_at	hydroxysteroid dehydrogenase like 1	HSDL1	3.42	0.0479	3.87	0.0008	0.884411	0.639112	2.02569	0.0269214	Intracellular	Enzyme
MmugDNA.25354.1.S1_at	polymerase (RNA) II (DNA directed) polypeptide H	POLR2H	3.42	0.01	2.55	0.0122	1.34397	0.222278	0.896712	0.556962	Nuclear	Enzyme
MmugDNA.42682.1.S1_at	transmembrane protein 47	TMEM47	3.42	0.238	10.94	0.0015	0.312732	0.013534	0.472483	0.116593	TM	Multi-TM
MmugDNA.35221.1.S1_at	Aligns to an antisense EST cluster upstream of the HNRPD gene on human Chr4	---	3.42	0.0782	7.04	0.0583	0.486165	0.217481	0.564828	0.141699	N/A	Non-coding
MmuSTS.1414.1.S1_at	caveolin 2	CAV2	3.42	0.001	1.55	0.2744	2.20694	0.00505333	1.102	0.601279	Intracellular	Protein trafficking
MmuSTS.2622.1.S1_at	zinc finger protein 193	ZNF193	3.42	0.1579	3.31	0.0736	1.03387	0.9481	1.36089	0.26487	Nuclear	Transcription factor
MmugDNA.12338.1.S1_at	Zyg-11 homolog B (C. elegans)	ZYG11B	3.42	0.4581	1.25	0.6631	2.72615	0.503737	0.947716	0.884333	Intracellular	Unknown
MmugDNA.34622.1.S1_at	poly (ADP-ribose) polymerase family, member 9	PARP9	3.41	0.074	5.08	0.0069	0.671474	0.253479	1.95213	0.0799156	Nuclear	Enzyme
MmugDNA.27400.1.S1_at	mannosyl (alpha-1,3-)-glycoprotein beta-1,4-N-acetylglucosaminyltransferase, isozyme A	MGAT4A	3.41	0.0459	1.6	0.1818	2.12917	0.0926792	2.52758	0.03368	TM	Enzyme
MmugDNA.12712.1.S1_s_at	pecanex homolog (Drosophila)	PCNX	3.4	0.259	5.32	0.0018	0.640154	0.367528	1.05133	0.938767	TM	Multi-TM
MmugDNA.36701.1.S1_at	transmembrane protein 22	TMEM22	3.4	0.2924	2.5	0.0255	1.36125	0.670846	1.23765	0.606221	TM	Multi-TM
MmuSTS.3956.1.S1_at	SET domain, bifurcated 1	SETDB1	3.4	0.0859	4.98	0.0004	0.683664	0.218298	0.917131	0.474344	Nuclear	Transcription factor
MmugDNA.10635.1.S1_at	mannosyl (alpha-1,6-)-glycoprotein beta-1,6-N-acetyl-glucosaminyltransferase	MGAT5	3.39	0.0002	4.88	0	0.69576	0.004416	2.52163	0.0240287	Golgi	Enzyme
MmugDNA.9602.1.S1_at	heterogeneous nuclear ribonucleoprotein U (scaffold attachment factor A)	HNRPU	3.39	0.0703	7.39	0.0353	0.45834	0.143157	1.57331	0.205879	Nuclear	RNA binding
MmugDNA.18872.1.S1_at	adaptor-related protein complex 2, beta 1 subunit	AP2B1	3.38	0.0019	4.65	0.0024	0.726692	0.159627	1.54982	0.0292899	Intracellular	Endocytosis
MmuSTS.3474.1.S1_at	brain-specific angiogenesis inhibitor 2	BAI2	3.37	0.0942	3.64	0.0013	0.924609	0.810558	1.76532	0.16667	TM	Receptor
MmugDNA.25005.1.S1_at	IQ motif containing G	IQCG	3.36	0.0033	4.08	0.0096	0.823252	0.428297	0.964085	0.897635	Intracellular	Unknown
MmuSTS.898.1.S1_at	Engulfment and cell motility 1	ELMO1	3.35	0.2032	2.21	0.1121	1.51406	0.509895	3.14726	0.00896469	Intracellular	Endocytosis
MmugDNA.14864.1.S1_s_at	arylsulfatase D	ARSD	3.35	0.3157	5.5	0.0584	0.608507	0.445168	0.994415	0.970165	Lysosomal	Enzyme
MmugDNA.5086.1.S1_at	carboxymethylenebutenolidase-like (Pseudomonas)	CMBL	3.35	0.1898	1.26	0.5742	2.64861	0.23232	0.7979	0.238088	Intracellular	Enzyme
MmugDNA.14658.1.S1_at	zinc finger protein 629	ZNF629	3.35	0.0104	3.11	0.0298	1.07561	0.796427	1.07258	0.83536	Nuclear	Transcription factor
MmuSTS.2564.1.S1_at	TRAF and TNF receptor associated protein	TTRAP	3.34	0.0063	2.89	0.0019	1.1548	0.456201	1.30855	0.173126	Intracellular	Enzyme
MmuSTS.1506.1.S1_at	matrix metalloproteinase 11	MMP11	3.34	0.0188	2.77	0.0068	1.20904	0.413378	1.35193	0.393933	Intracellular	Enzyme
MmugDNA.9553.1.S1_at	Mannosidase, alpha, class 1A, member 1	MAN1A1	3.34	0.0762	2.75	0.0066	1.21518	0.579364	1.15844	0.57245	Intracellular	Enzyme
MmugDNA.39872.1.S1_at	parathyroid hormone-responsive B1	PTHB1	3.34	0.2141	3.14	0.2294	1.06462	0.927642	2.35219	0.0536267	Intracellular	Signaling
MmugDNA.11814.1.S1_at	zinc finger protein 322B	ZNF322B	3.33	0.227	1.9	0.0015	1.74736	0.423209	2.56188	0.0342787	Nuclear	Transcription factor
MmugDNA.14909.1.S1_at	N-acetyltransferase 1 (arylamine N-acetyltransferase)	NAT1	3.32	0.0013	1.8	0.0017	1.84503	0.00593544	1.18668	0.488323	Intracellular	Enzyme
MmuSTS.4630.1.S1_at	keratin 18	KRT18	3.32	0.0009	4.64	0	0.716718	0.011174	1.16508	0.417302	Secreted	Structural
MmugDNA.5904.1.S1_at	chromosome 14 open reading frame 104	C14orf104	3.32	0.0292	2.83	0.0033	1.17017	0.54891	1.33709	0.485498	Intracellular	Unknown
MmugDNA.18357.1.S1_at	origin recognition complex, subunit 6 like (yeast)	ORC6L	3.31372	0.272329	2.87338	0.137562	1.15325	0.835203	0.461806	0.179813	Nuclear	Cell cycle
MmugDNA.22443.1.S1_at	nuclear factor I/B	NFIB	3.31	0.165	0.37	0.1235	8.86819	0.103347	0.22555	0.025648	Nuclear	DNA binding
MmugDNA.15213.1.S1_at	alcohol dehydrogenase 5 (class III), chi polypeptide	ADH5	3.31	0.0001	2.65	0	1.24799	0.0419782	1.46833	0.00240802	Intracellular	Enzyme
MmugDNA.39071.1.S1_at	adaptor-related protein complex 3, sigma 2 subunit	AP3S2	3.31	0.0543	5.22	0.0437	0.633369	0.309793	2.85996	0.00591672	Intracellular	Transport
MmugDNA.35662.1.S1_at	BC027448	BC027448	3.31	0.0079	8.94	0.0297	0.369717	0.0859915	2.10453	0.18476	Secreted	Unknown
MmugDNA.1700.1.S1_at	tripartite motif-containing 44	TRIM44	3.31	0.0089	4.49	0.0063	0.737391	0.229445	0.793483	0.0972313	Intracellular	Unknown
MmugDNA.22131.1.S1_at	PDZ domain containing 4	PDZD4	3.3	0.2425	4.16	0.0055	0.794954	0.648926	0.592968	0.21391	Intracellular	Signaling
MmugDNA.9354.1.S1_at	MYC-associated zinc finger protein (purine-binding transcription factor)	MAZ	3.3	0.0003	4.01	0	0.823818	0.0595314	0.944741	0.554083	Nuclear	Transcription factor
MmugDNA.4998.1.S1_at	guanidinoacetate N-methyltransferase	GAMT	3.29	0.1131	1.56	0.0776	2.10871	0.195092	0.808088	0.503216	Intracellular	Enzyme
MmugDNA.23979.1.S1_at	tetratricopeptide repeat domain 8	TTC8	3.29	0.1917	2.23	0.0469	1.47389	0.506658	1.47369	0.301762	Intracellular	Structural
MmugDNA.14681.1.S1_at	hypothetical protein LOC645722	LOC645722	3.29	0.0364	7.53	0.0295	0.436572	0.110968	0.525808	0.256123	Intracellular	Unknown
MmugDNA.23764.1.S1_at	cyclin A2	CCNA2	3.28146	0.0119656	1.96744	0.033251	1.66788	0.0822569	0.338323	0.0158681	Nuclear	Cell cycle
MmugDNA.21115.1.S1_at	Zinc finger protein 271	ZNF271	3.28	0.0262	4.04	0.0026	0.810928	0.380985	2.08762	0.0780505	Nuclear	Transcription factor
MmuSTS.2592.1.S1_at	yippee-like 1 (Drosophila)	YPEL1	3.28	0.102	4.42	0.0003	0.740782	0.348752	1.18527	0.474624	Nuclear	Unknown
MmugDNA.15308.1.S1_at	SM-11044 binding protein	SMBP	3.27	0.0124	4.11	0.013	0.796307	0.415807	1.43234	0.279183	TM	Multi-TM
MmuSTS.451.1.S1_at	PHD finger protein 1	PHF1	3.27	0.0159	3.75	0.0079	0.873622	0.582133	0.976646	0.934928	Nuclear	Transcription factor
MmugDNA.17303.1.S1_at	erythrocyte membrane protein band 4.1 like 4B	EPB41L4B	3.27	0.2791	7.15	0.0287	0.45798	0.183594	1.77837	0.169041	Intracellular	Unknown
MmugDNA.27557.1.S1_at	G protein-coupled receptor 125	GPR125	3.26	0.0021	5.73	0.1278	0.569559	0.387296	0.821074	0.656195	TM	Receptor
MmugDNA.29762.1.S1_at	Putative nucleic acid binding protein RY-1	RY1	3.26	0.2511	7.42	0.0068	0.439641	0.0956958	0.873006	0.737984	Nuclear	RNA binding
MmugDNA.7729.1.S1_at	insulin-like growth factor binding protein 3	IGFBP3	3.26	0.1281	25.08	0.0004	0.129929	0.000305746	0.676192	0.176264	Intracellular	Signaling
MmugDNA.9513.1.S1_at	exostoses (multiple)-like 2	EXTL2	3.24	0.0145	4.4	0.0073	0.737921	0.268941	1.49021	0.167601	ER/golgi	Enzyme
MmugDNA.1538.1.S1_at	alkB, alkylation repair homolog 2 (E. coli)	ALKBH2	3.24	0.0577	2.02	0.0286	1.60086	0.217005	1.10439	0.659805	Nuclear	Enzyme
MmuSTS.1152.1.S1_at	peptidase D	PEPD	3.24	0.1487	1.78	0.0542	1.82719	0.299573	1.45471	0.055365	Intracellular	Metabolism
MmugDNA.7116.1.S1_at	MRNA; cDNA DKFZp586G0822 (from clone DKFZp586G0822)	---	3.24	0.175	3.91	0.1154	0.827345	0.742255	0.892135	0.860406	N/A	Non-coding
Mmu.13883.1.S1_s_at	ribosomal RNA processing 15 homolog (S. cerevisiae)	RRP15	3.24	0.0284	4.72	0.0001	0.684694	0.11466	0.716999	0.264408	Intracellular	RNA processing
MmuSTS.2973.1.S1_at	aryl hydrocarbon receptor interacting protein	AIP	3.24	0.0113	3.42	0.0011	0.948519	0.797998	0.939091	0.764798	Intracellular	Signaling
MmuSTS.3937.1.S1_at	signal transducer and activator of transcription 6	STAT6	3.24	0.0257	1.82	0.0028	1.78326	0.0858505	1.99896	0.00813864	Nuclear	Transcription factor
MmugDNA.41012.1.S1_at	mitochondrial ribosomal protein S26	MRPS26	3.23	0.0101	2.03	0.0176	1.58942	0.0880491	0.987701	0.956015	Mitochondrial	Gene expression
MmugDNA.31433.1.S1_at	ATPase, H+ transporting, lysosomal V0 subunit a2	ATP6V0A2	3.23	0.0848	4.96	0.0132	0.652688	0.250313	1.74685	0.080839	TM	Transporter
MmunewRS.998.1.S1_at	pim-2 oncogene	PIM2	3.22	0.0203	3.47	0	0.92709	0.689865	1.35624	0.404369	Intracellular	Enzyme
MmugDNA.36321.1.S1_at	oculocerebrorenal syndrome of Lowe	OCRL	3.22	0.0015	2.06	0.0183	1.56459	0.0345304	1.94219	0.00412512	Golgi	Enzyme
MmugDNA.32727.1.S1_at	Antisense spliced transcript upstream of the TBC1D5 gene on human Chr3	---	3.22	0.0205	1.7	0.2866	1.89468	0.0905796	1.37186	0.28692	N/A	Non-coding
MmugDNA.547.1.S1_at	inositol 1,4,5-triphosphate receptor, type 3	ITPR3	3.22	0.0831	12.76	0.0056	0.25191	0.0114596	1.31221	0.539067	TM	Taste
MmugDNA.1804.1.S1_at	Transcribed locus	Hs.547465	3.21	0.031	4.46	0.0013	0.71966	0.200415	3.2624	0.00385326	N/A	Non-coding
MmugDNA.8625.1.S1_at	Histidine acid phosphatase domain containing 1	HISPPD1	3.2	0.0002	4.25	0.0002	0.752989	0.0851436	1.01199	0.959845	Intracellular	Enzyme
MmugDNA.41160.1.S1_at	hypothetical protein MGC4562	MGC4562	3.2	0.0982	4.08	0.0048	0.783992	0.472961	0.729486	0.412478	Intracellular	RNA binding
MmugDNA.36490.1.S1_at	makorin, ring finger protein, 3	MKRN3	3.2	0.1502	4	0.1348	0.800175	0.704888	0.721918	0.379131	Nuclear	RNA binding
MmugDNA.42565.1.S1_at	slit homolog 3 (Drosophila)	SLIT3	3.19	0.0206	1.08	0.8728	2.96771	0.0324627	0.379397	0.0338276	Secreted	Growth factor
MmugDNA.13057.1.S1_at	protease, serine, 36	PRSS36	3.18	0.0287	1.88	0.0625	1.68883	0.108388	2.23422	0.0736556	Intracellular	Enzyme
MmuSTS.4376.1.S1_at	solute carrier family 12 (sodium/potassium/chloride transporters, member 4	SLC12A4	3.18	0.1863	5.11	0.0006	0.622167	0.237301	1.1293	0.474274	TM	Transporter
MmuSTS.2163.1.S1_at	SH3 domain and tetratricopeptide repeats 1	SH3TC1	3.18	0.0129	3.34	0.0009	0.952998	0.786811	0.926837	0.787465	Intracellular	Unknown
MmugDNA.39982.1.S1_at	hydrogen voltage-gated channel 1	HVCN1	3.17	0.135	5.76	0.2808	0.550167	0.549841	3.59382	0.0636914	TM	Channel
MmugDNA.36489.1.S1_at	spermidine/spermine N1-acetyltransferase 2	SAT2	3.17	0.1426	2.79	0.0054	1.13394	0.767202	0.810765	0.431681	Intracellular	Enzyme
MmugDNA.35537.1.S1_at	cathepsin L	CTSL	3.17	0.015	2.43	0.0662	1.3039	0.326055	2.16721	0.102532	Intracellular	Enzyme
MmuSTS.4662.1.S1_at	tumor necrosis factor receptor superfamily, member 19	TNFRSF19	3.17	0	3.57	0.0003	0.886533	0.320156	1.33321	0.0752056	TM	Neuronal
MmugDNA.41125.1.S1_at	myeloid/lymphoid or mixed-lineage leukemia (trithorax homolog, Drosophila); translocated to, 6	MLLT6	3.17	0	4.82	0	0.658443	0.00327217	0.927987	0.488896	Nuclear	Transcription factor
MmugDNA.23336.1.S1_s_at	hypothetical protein LOC54103	LOC54103	3.17	0.0011	4.38	0.0049	0.723927	0.176012	1.29541	0.239171	Intracellular	Unknown
MmugDNA.16746.1.S1_at	potassium voltage-gated channel, KQT-like subfamily, member 5	KCNQ5	3.16	0.2641	2.11	0.0053	1.49713	0.55596	0.153617	0.0503323	TM	Channel
MmuSTS.3238.1.S1_at	Raft-linking protein	RAFTLIN	3.16	0.0014	9.22	0	0.343142	7.1004e-05	2.18118	0.00496908	Intracellular	Signaling
MmugDNA.40768.1.S1_at	chromosome 16 open reading frame 54	C16orf54	3.16	0.2724	23.95	0.0004	0.131854	0.000277065	2.70139	0.0808096	TM	Unknown
MmugDNA.25327.1.S1_at	chromosome 6 open reading frame 113	C6orf113	3.16	0.0163	2.93	0.0076	1.08103	0.722592	0.589479	0.0131884	Intracellular	Unknown
MmugDNA.15904.1.S1_at	Ras-related protein Rab-9B (Rab-9L) (RAB9-like protein)	RAB9B	3.16	0.0247	4.32	0.0691	0.733054	0.479159	1.90507	0.162574	Intracellular	Vesicular
MmugDNA.37604.1.S1_at	anaphase promoting complex subunit 7	ANAPC7	3.14	0.021	4.95	0.0014	0.632853	0.0692614	0.869793	0.677387	Intracellular	Cell cycle
MmugDNA.3996.1.S1_at	cofilin 2 (muscle)	CFL2	3.14	0.0897	4.04	0.0217	0.777529	0.503576	1.26258	0.399789	Intracellular	Structural
MmugDNA.1854.1.S1_at	ankyrin repeat domain 20 family, member A1 /// ankyrin repeat domain 20B /// ankyrin repeat domain 20 family, member A2 /// ankyrin repeat domain 20 family, member A3 /// ankyrin repeat domain 20 family, member A2 /// region containing ankyrin	ANKRD20A1 /// ANKRD20B /// LOC392331 /// ANKRD20A3 /// ANKRD20A2 /// LOC648303	3.14	0.0674	6.07	0.0054	0.516667	0.0591157	2.5755	0.0816865	Intracellular	Unknown
MmugDNA.31388.1.S1_at	brain protein 44	BRP44	3.13	0.0002	3.4	0.0011	0.920376	0.600593	0.875359	0.407043	Intracellular	Unknown
MmugDNA.9402.1.S1_s_at	chromosome 17 open reading frame 79	C17orf79	3.13	0.075	2.31	0.0239	1.35642	0.412655	1.10262	0.666241	Intracellular	Unknown
MmugDNA.34725.1.S1_at	solute carrier family 25, member 27	SLC25A27	3.11	0.0275	2.08	0.107	1.49341	0.232498	0.582594	0.00460564	Mitochondrial	Neuronal
MmugDNA.39308.1.S1_at	Zinc finger protein 626	ZNF626	3.1	0.0154	3.96	0.028	0.78192	0.453419	1.58827	0.261173	Nuclear	Transcription factor
MmugDNA.4300.1.S1_at	CDNA clone IMAGE:4812643	Hs.594897	3.09	0.1285	6.53	0.2088	0.473291	0.420542	1.4024	0.295995	N/A	Non-coding
MmugDNA.13802.1.S1_at	decorin	DCN	3.08	0.1473	1.35	0.5192	2.28828	0.204982	0.0664574	0.0176712	Secreted	ECM
MmugDNA.13189.1.S1_at	chromosome 10 open reading frame 83	C10orf83	3.08	0.0013	4.59	0.0035	0.671079	0.1075	2.32623	0.0139094	Intracellular	Unknown
MmugDNA.33463.1.S1_at	centrin, EF-hand protein, 3 (CDC31 homolog, yeast)	CETN3	3.07	0.0371	3.92	0.0251	0.784722	0.470484	1.21416	0.493011	Intracellular	Cell cycle
MmuSTS.4041.1.S1_at	SET and MYND domain containing 2	SMYD2	3.07	0.0747	4.15	0.0002	0.739621	0.290055	1.08397	0.557196	Nuclear	Enzyme
MmugDNA.23790.1.S1_at	KIAA1688 protein	KIAA1688	3.07	0.0563	5.76	0.0001	0.53182	0.0192752	0.955339	0.875714	Intracellular	Unknown
MmugDNA.23394.1.S1_at	hypothetical protein LOC285550	LOC285550	3.06	0.0158	2.21	0.007	1.38416	0.193347	0.715645	0.29814	Nuclear	Transcription factor
MmuSTS.715.1.S1_at	LIM domain kinase 1	LIMK1	3.05	0.0751	4.6	0.0019	0.664056	0.173012	1.58617	0.210783	Intracellular	Signaling
MmugDNA.43134.1.S1_at	NAD(P)H dehydrogenase, quinone 2	NQO2	3.04	0.1815	3.09	0.0008	0.982452	0.966822	1.02568	0.892472	Intracellular	Enzyme
MmugDNA.20236.1.S1_at	Zinc finger protein 652	ZNF652	3.04	0.001	3.57	0.0182	0.853323	0.532186	0.99249	0.953263	Nuclear	Transcription factor
MmuSTS.4522.1.S1_at	syntaxin binding protein 1	STXBP1	3.03	0.1226	4.59	0.0089	0.659029	0.267259	1.41058	0.146601	Intracellular	Neuronal
MmugDNA.12227.1.S1_at	protein phosphatase 1, regulatory (inhibitor) subunit 3B	PPP1R3B	3.02	0.02	4.91	0.0014	0.615585	0.0676279	2.25696	0.0107889	Intracellular	Enzyme
MmugDNA.11820.1.S1_at	DnaJ (Hsp40) homolog, subfamily C, member 12	DNAJC12	3.02	0.143	4.17	0.0383	0.724552	0.447974	1.58009	0.288792	Intracellular	Protein folding
MmugDNA.28539.1.S1_at	Hypothetical protein FLJ10154	FLJ10154	3.02	0.0181	4.04	0	0.747078	0.127955	0.54189	0.0948923	Intracellular	Unknown
MmugDNA.43623.1.S1_s_at	disabled homolog 2, mitogen-responsive phosphoprotein (Drosophila)	DAB2	3.01	0.2325	0.89	0.4933	3.38443	0.21343	3.88443	0.0452992	Intracellular	Trafficking
MmugDNA.24694.1.S1_at	Retinoblastoma binding protein 4	RBBP4	3.01	0.2461	4.6	0.0414	0.655599	0.43707	1.41934	0.316435	Nuclear	Transcription factor
MmugDNA.23937.1.S1_at	chromosome 17 open reading frame 76	C17orf76	3.01	0.3705	2.06	0.0487	1.46242	0.654316	2.00123	0.0928142	Intracellular	Unknown
MmugDNA.16452.1.S1_s_at	glutathione S-transferase M2 (muscle)	GSTM2	3	0.1437	5.26	0.0088	0.569684	0.16479	1.28017	0.574001	Intracellular	Enzyme
MmugDNA.42775.1.S1_at	GTPase activating Rap/RanGAP domain-like 3	GARNL3	3	0.0051	4.02	0.0184	0.746286	0.324945	1.9992	0.101312	Intracellular	Signaling
MmuSTS.1439.1.S1_at	lectin, galactoside-binding, soluble, 3 binding protein	LGALS3BP	3	0.0632	3.01	0.0557	0.998904	0.997802	1.73412	0.129716	TM	Structural
MmugDNA.34635.1.S1_at	pygopus homolog 1 (Drosophila)	PYGO1	3	0.2287	5.28	0.028	0.568082	0.273545	0.657529	0.0574168	Nuclear	Transcription factor
MmugDNA.25958.1.S1_at	DEAH (Asp-Glu-Ala-Asp/His) box polypeptide 57	DHX57	2.99	0.0612	1.83	0.0847	1.62973	0.208221	2.3179	0.094818	Nuclear	DNA binding
MmuSTS.3297.1.S1_at	sirtuiun 1	SIRT1	2.99	0.0627	4.94	0.0064	0.604205	0.126614	0.998897	0.995931	Intracellular	Enzyme
MmugDNA.33318.1.S1_at	glycosyltransferase 8 domain containing 1	GLT8D1	2.99	0.0075	3.23	0.0002	0.927418	0.653046	1.27438	0.0494066	Intracellular	Enzyme
MmugDNA.37488.1.S1_at	small glutamine-rich tetratricopeptide repeat (TPR)-containing, beta	SGTB	2.99	0.0051	3.03	0.0013	0.987247	0.938405	1.66179	0.118242	Intracellular	Unknown
MmuSTS.2706.1.S1_at	acyl-Coenzyme A dehydrogenase, short/branched chain	ACADSB	2.98	0.0192	2.41	0.0011	1.23999	0.342083	1.77079	0.0111023	Mitochondrial	Enzyme
MmugDNA.10921.1.S1_at	discs, large (Drosophila) homolog-associated protein 4	DLGAP4	2.98	0.0121	2.56	0.0046	1.16522	0.432029	1.02869	0.902765	Intracellular	Signaling
MmugDNA.33768.1.S1_at	breast cancer metastasis-suppressor 1-like	BRMS1L	2.98	0.014	3.86	0.0268	0.770779	0.423943	0.867869	0.669053	Intracellular	Transcription factor
MmugDNA.6981.1.S1_at	zinc finger protein 689	ZNF689	2.98	0.1671	2.47	0.1027	1.20382	0.715591	1.59003	0.0193917	Nuclear	Transcription factor
MmuSTS.673.1.S1_s_at	chromatin assembly factor 1, subunit A (p150)	CHAF1A	2.9749	0.509636	1.34239	0.709301	2.21613	0.58532	0.163471	0.0335628	Nuclear	DNA binding
MmugDNA.40170.1.S1_s_at	ubiquitin D	UBD	2.97	0.3652	45	0.0033	0.0660195	0.00350211	1.52647	0.261121	Intracellular	Apoptosis
MmuSTS.4655.1.S1_at	2',5'-oligoadenylate synthetase 1, 40/46kDa	OAS1	2.97	0.2798	2.31	0.1548	1.28852	0.705489	2.58721	0.00642869	Intracellular	Enzyme
MmuSTS.833.1.S1_s_at	Dynein, cytoplasmic, light intermediate polypeptide 1	DNCLI1	2.97	0.0022	2.13	0.0013	1.39244	0.054236	1.49307	0.0385789	Intracellular	Structural
MmugDNA.742.1.S1_at	metaxin 3	MTX3	2.97	0.0115	3.99	0	0.743661	0.10496	1.04174	0.799449	Intracellular	Unknown
MmugDNA.29285.1.S1_at	chromogranin A (parathyroid secretory protein 1)	CHGA	2.96	0.2105	4.96	0.0027	0.595786	0.220599	1.62562	0.515404	Secreted	Neuronal
MmugDNA.36529.1.S1_at	zinc finger, FYVE domain containing 27	ZFYVE27	2.96	0.0009	4.76	0.0002	0.620421	0.0141453	1.13503	0.738888	TM	Neuronal
MmugDNA.33292.1.S1_at	chromosome 10 open reading frame 35	C10orf35	2.96	0.2984	2.82	0.0038	1.05086	0.934148	1.46011	0.127298	TM	Protein trafficking
MmugDNA.7385.1.S1_at	discoidin, CUB and LCCL domain containing 2	DCBLD2	2.96	0.4343	0.8	0.4283	3.70607	0.39348	0.570879	0.086498	Intracellular	Signaling
MmugDNA.36443.1.S1_at	golgi autoantigen, golgin subfamily a, 3	GOLGA3	2.96	0.0451	4.43	0.0007	0.668667	0.120303	1.05994	0.684188	Intracellular	Structural
MmuSTS.1280.1.S1_at	RAB34, member RAS onocogene family	RAB34	2.96	0.1217	1.86	0.1382	1.59432	0.339016	0.49777	0.0208261	Intracellular	Trafficking
MmuSTS.4559.1.S1_at	T-box 3 (ulnar mammary syndrome)	TBX3	2.96	0.0018	3.85	0	0.76998	0.0663215	0.791294	0.136256	Nuclear	Transcription factor
MmugDNA.11748.1.S1_at	zinc finger, DHHC-type containing 14	ZDHHC14	2.95122	0.0676597	3.64097	0.0184982	0.810558	0.530389	1.14023	0.6065	TM	Multi-TM
MmugDNA.35654.1.S1_at	MCM6 minichromosome maintenance deficient 6 (MIS5 homolog, S. pombe) (S. cerevisiae)	MCM6	2.95	0.0434	4.46	0.0109	0.662138	0.209576	0.426052	0.0890367	Nuclear	DNA binding
MmugDNA.43513.1.S1_at	UDP-N-acetyl-alpha-D-galactosamine:polypeptide N-acetylgalactosaminyltransferase 10 (GalNAc-T10)	GALNT10	2.95	0.0071	5.84	0	0.505045	0.000886179	1.44959	0.124554	TM	Enzyme
MmuSTS.2607.1.S1_at	Zinc finger homeobox 2	ZFHX2	2.95	0.0004	4.46	0.0343	0.661085	0.266736	1.98071	0.0403333	Nuclear	Transcription factor
MmugDNA.24498.1.S1_at	replication factor C (activator 1) 4, 37kDa	RFC4	2.94	0.001	3.53	0.0013	0.833697	0.284559	0.413656	0.0105371	Nuclear	DNA binding
MmuSTS.4580.1.S1_at	heparan sulfate (glucosamine) 3-O-sulfotransferase 5	HS3ST5	2.94	0.3276	3.74	0.095	0.78666	0.720028	1.80198	0.176323	Intracellular	Enzyme
MmugDNA.21487.1.S1_at	chromosome 9 open reading frame 150	C9orf150	2.94	0.0448	2.27	0.0787	1.29502	0.452042	1.81717	0.0502804	Intracellular	Unknown
MmugDNA.14327.1.S1_at	lactamase, beta	LACTB	2.93	0.0725	2.57	0.0056	1.14105	0.678477	2.21693	0.0040881	Mitochondrial	Enzyme
MmuSTS.733.1.S1_at	agrin	AGRN	2.92	0.0808	4.73	0.0005	0.617126	0.0973171	0.986862	0.953523	Intracellular	Neuronal
MmuSTS.490.1.S1_at	Rho GTPase activating protein 12	ARHGAP12	2.92	0.0522	2.49	0.0437	1.17277	0.629978	1.65951	0.186934	Intracellular	Signaling
MmugDNA.20304.1.S1_at	modulator of apoptosis 1	MOAP1	2.92	0.0207	2.35	0.0012	1.24306	0.346826	2.63305	0.000470604	Intracellular	Signaling
MmugDNA.23064.1.S1_at	PTK7 protein tyrosine kinase 7	PTK7	2.91	0.1913	1.85	0.207	1.57079	0.448191	1.62477	0.284172	TM	Cell adhesion
MmugDNA.2195.1.S1_at	tryptophan hydroxylase 1 (tryptophan 5-monooxygenase)	TPH1	2.91	0.3811	38.95	0.0032	0.0747706	0.00334578	0.472289	0.378186	Intracellular	Enzyme
MmugDNA.11953.1.S1_at	bone morphogenetic protein receptor, type II (serine/threonine kinase)	BMPR2	2.91	0.1832	5.45	0.0016	0.533293	0.111034	1.50665	0.275155	TM	Enzyme
MmugDNA.25159.1.S1_at	sphingosine-1-phosphate lyase 1	SGPL1	2.91	0.023	4.06	0.0017	0.716748	0.140371	1.15081	0.198266	Intracellular	Enzyme
MmugDNA.41279.1.S1_at	transmembrane protein 142C	TMEM142C	2.91	0.0359	4.06	0.0001	0.715056	0.146602	1.45752	0.0859584	TM	Multi-TM
MmugDNA.32064.1.S1_at	butyrophilin-like 8	BTNL8	2.91	0.3038	3.63	0.0008	0.801992	0.678792	5.2177	0.00764835	TM	Unknown
MmugDNA.15954.1.S1_at	mitochondrial tumor suppressor 1	MTUS1	2.9	0.1098	5.57	0.0019	0.520331	0.0580907	0.759146	0.292384	Intracellular	Signaling
MmugDNA.21295.1.S1_at	myristoylated alanine-rich protein kinase C substrate	MARCKS	2.9	0.0016	3.1	0.0003	0.934681	0.654538	1.12549	0.18417	Intracellular	Structural
MmugDNA.19271.1.S1_s_at	D-dopachrome tautomerase	DDT	2.89	0.0003	3.62	0	0.798973	0.0301871	1.00287	0.97974	Intracellular	Enzyme
MmugDNA.21066.1.S1_at	signal peptide peptidase-like 2A	SPPL2A	2.88	0.0079	2.13	0.0482	1.34943	0.232634	0.693239	0.129709	TM	Protein processing
MmugDNA.28663.1.S1_at	zinc finger protein 326	ZNF326	2.88	0.1841	5.01	0.017	0.573751	0.218555	0.736646	0.464283	Nuclear	Transcription factor
MmugDNA.13752.1.S1_at	spermatogenesis associated 7	SPATA7	2.88	0.0783	2.09	0.2479	1.38007	0.440986	1.48498	0.26423	Intracellular	Unknown
MmunewRS.431.1.S1_at	neuropeptide Y receptor Y1	NPY1R	2.87	0.3752	1.84	0.306	1.55567	0.625637	0.215093	0.0105882	TM	Neuronal
MmugDNA.36604.1.S1_at	Transcribed locus	Hs.121655	2.87	0.0844	2.89	0.0439	0.992945	0.984978	1.68557	0.19735	N/A	Non-coding
MmuSTS.2604.1.S1_at	Zinc finger homeobox 1b	ZFHX1B	2.87	0.1039	4.99	0.0207	0.575288	0.186169	0.410357	0.0916775	Nuclear	Transcription factor
MmugDNA.11852.1.S1_at	zinc finger protein 428	ZNF428	2.87	0.0431	4.04	0.0087	0.71145	0.246085	1.93194	0.126875	Nuclear	Transcription factor
MmugDNA.34850.1.S1_at	casein beta	CSN2	2.86421	0.120872	1.36247	0.101812	2.10222	0.182111	1.42861	0.592032	Secreted	Metabolism
MmugDNA.144.1.S1_at	galactosidase, beta 1	GLB1	2.86	0.066	3.46	0.0088	0.826895	0.535831	1.76287	0.0264438	Intracellular	Enzyme
MmugDNA.40331.1.S1_at	chromobox homolog 8 (Pc class homolog, Drosophila)	CBX8	2.86	0.1856	4.45	0.0042	0.64314	0.272211	2.90724	0.00025244	Nuclear	Transcription factor
MmugDNA.9963.1.S1_at	low density lipoprotein receptor-related protein 8, apolipoprotein e receptor	LRP8	2.85	0.118	10.24	0.0063	0.277784	0.014366	0.836428	0.48367	TM	Receptor
MmugDNA.3748.1.S1_at	SH3-binding domain kinase 1	SBK1	2.84	0.0976	7.77	0.0021	0.365483	0.00841381	1.54256	0.136332	TM	Enzyme
MmugDNA.33817.1.S1_at	nucleoporin 93kDa	NUP93	2.83	0.2544	4.3	0.0136	0.658635	0.391721	1.2677	0.135502	Nuclear	Trafficking
MmugDNA.34739.1.S1_at	SWI/SNF related, matrix associated, actin dependent regulator of chromatin, subfamily a, member 3	SMARCA3	2.83	0.2506	3.59	0.0003	0.788042	0.603528	1.27535	0.195334	Nuclear	Transcription factor
MmugDNA.13540.1.S1_at	Fanconi anemia, complementation group M	FANCM	2.81	0.1384	3.68	0.0306	0.763044	0.515694	0.72407	0.0844848	Nuclear	DNA binding
MmugDNA.32528.1.S1_at	chromosome 8 open reading frame 30A	C8orf30A	2.80115	0.0481862	1.07797	0.803516	2.59855	0.056711	0.572982	0.289244	Intracellular	Unknown
MmugDNA.36662.1.S1_at	STAM binding protein-like 1	STAMBPL1	2.8	0.0051	2.75	0.1908	1.01896	0.966648	1.05177	0.881254	Intracellular	Endocytosis
MmuSTS.4415.1.S1_at	THO complex 1	THOC1	2.8	0.0462	2.36	0.1735	1.18578	0.680715	0.418193	0.00640197	Nuclear	Gene expression
MmugDNA.24681.1.S1_at	vav 1 oncogene	VAV1	2.8	0.0833	2.97	0.0371	0.944423	0.873873	3.1258	0.0314379	Intracellular	Signaling
MmugDNA.37292.1.S1_at	chromodomain helicase DNA binding protein 3	CHD3	2.79741	0.158849	2.16161	0.0466488	1.29413	0.579742	0.478453	0.0802322	Nuclear	DNA binding
MmugDNA.35039.1.S1_s_at	poly (ADP-ribose) polymerase family, member 6	PARP6	2.79	0.1984	2.83	0.0228	0.986624	0.976764	0.652385	0.00841744	Nuclear	Enzyme
MmugDNA.15932.1.S1_at	mutY homolog (E. coli)	MUTYH	2.78	0.0814	1.91	0.0445	1.45603	0.320711	0.884753	0.577656	Nuclear	DNA repair/replication
MmugDNA.41435.1.S1_s_at	hydroxypyruvate isomerase homolog (E. coli)	HYI	2.78	0.1645	2.16	0.0255	1.28628	0.583572	0.974903	0.935189	Intracellular	Enzyme
MmunewRS.255.1.S1_at	chromosome 1 open reading frame 130	C1orf130	2.78	0.1744	0.98	0.9129	2.83209	0.171217	2.85249	0.00980384	TM	Unknown
MmugDNA.11387.1.S1_at	growth hormone releasing hormone	GHRH	2.77	0.1434	6.79	0.0032	0.407922	0.0223542	1.81473	0.318035	Secreted	Hormone
MmugDNA.14128.1.S1_at	cell adhesion molecule with homology to L1CAM (close homolog of L1)	CHL1	2.76	0.0003	4.31	0	0.640966	0.00075619	1.19653	0.294055	TM	Neuronal
MmugDNA.42527.1.S1_at	SUMO1/sentrin specific peptidase 6	SENP6	2.76	0.1249	2.7	0.0828	1.02206	0.959932	0.803821	0.461568	Intracellular	Protein processing
MmuSTS.664.1.S1_at	Caspase 7, apoptosis-related cysteine peptidase	CASP7	2.75	0.0023	3.56	0.0029	0.772792	0.221144	2.53101	0.00557786	Intracellular	Enzyme
MmuSTS.2673.1.S1_at	calmegin	CLGN	2.75	0.1199	1.72	0.2097	1.60388	0.32529	5.14182	0.0360637	ER	Protein folding
MmugDNA.14349.1.S1_at	adenylate cyclase 1 (brain)	ADCY1	2.74	0.0745	4.18	0	0.655003	0.117409	1.26417	0.50678	TM	Enzyme
MmugDNA.41572.1.S1_at	eukaryotic translation initiation factor 1A, X-linked	EIF1AX	2.74	0.0453	4.36	0	0.629016	0.0557905	1.43359	0.12739	Intracellular	RNA binding
[truncated: 384 more rows]
