# Supplementary material for: Genome-Wide Analysis of Gene Expression in Primate Taste Buds Reveals Links to Diverse Processes
Source: PLoS One. 2009 Jul 28;4(7):e6395. doi: 10.1371/journal.pone.0006395 (PMC2712080; doi:10.1371/journal.pone.0006395)
Supplement: Tabe S3 — Genes associated with the bottom fraction of circumvallate taste buds. (0.03 MB XLS) [file pone.0006395.s004.xls]

## Sheet: Sheet1
Supplementary Table 3. Genes enriched in CV TB bottom fraction.
GENE TITLE	GENE SYMBOL	Ratio CV_B vs. CV_T	p value CV_B vs. CV_T	Location	Function
tenascin C (hexabrachion)	TNC	50.5544	0.00022061	Secreted	ECM
keratin 14 (epidermolysis bullosa simplex, Dowling-Meara, Koebner)	KRT14	24.7384	0.00607147	Intracellular	Structrural
ankyrin repeat and sterile alpha motif domain containing 1B	ANKS1B	21.2862	0.0431745	Intracellular	Protein processing
thymidylate synthetase	TYMS	15.6132	0.0193331	Intracellular	DNA repair/replication
cysteine/tyrosine-rich 1	CYYR1	15.558	0.0253088	Intracellular	Unknown
ribonucleotide reductase M2 polypeptide	RRM2	15.257	0.00736767	Intracellular	Enzyme
sperm associated antigen 5	SPAG5	15.2125	0.0205928	Intracellular	Cell cycle
decorin	DCN	15.0471	0.0176712	Secreted	ECM
collagen, type XV, alpha 1	COL15A1	13.5422	0.00137446	Secreted	ECM
polymerase (DNA directed), epsilon 2 (p59 subunit)	POLE2	12.6738	0.0433015	Nuclear	Cell cycle
topoisomerase (DNA) II alpha 170kDa	TOP2A	12.4195	0.000726168	Nuclear	Cell cycle
cyclin B2	CCNB2	10.9461	0.0440877	Nuclear	Cell cycle
periostin, osteoblast specific factor	POSTN	10.2923	0.0231608	Secreted	ECM
cell division cycle associated 7	CDCA7	10.1378	0.0354966	Intracellular	Cell cycle
serine peptidase inhibitor, Kazal type 2 (acrosin-trypsin inhibitor)	SPINK2	10.0545	0.0233298	Secreted	Protease inhibitor
ubiquitin-conjugating enzyme E2C	UBE2C	9.9844	8.84235e-05	Intracellular	Cell cycle
ubiquitin-like, containing PHD and RING finger domains, 1	UHRF1	8.58445	0.0145676	Nuclear	Cell cycle
regulator of G-protein signalling 5	RGS5	8.48643	0.0101139	Intracellular	Signaling
junction-mediating and regulatory protein	LOC642711	8.37926	0.0200034	Intracellular	Unknown
pituitary tumor-transforming 1	PTTG1	8.29782	0.0376145	Intracellular	Cell cycle
KIAA0101	KIAA0101	8.27301	0.0134632	Nuclear	Transport
solute carrier family 27 (fatty acid transporter), member 3	SLC27A3	7.90458	0.00791049	TM	Transporter
basonuclin 2	BNC2	7.86149	0.00134004	Nuclear	Gene expression
SRY (sex determining region Y)-box 15	SOX15	7.55953	0.00793053	Nuclear	Transcription factor
interleukin 1 receptor, type II	IL1R2	7.42107	0.0206838	TM	Immune
neuritin 1	NRN1	7.40956	0.0224981	GPI	Neuronal
EGF-containing fibulin-like extracellular matrix protein 1	EFEMP1	7.32264	0.00558251	Secreted	ECM
snail homolog 2 (Drosophila)	SNAI2	7.22447	0.0104652	Nuclear	Development
collagen, type XVIII, alpha 1	COL18A1	7.08221	0.0136068	Secreted	ECM
collagen, type XXVII, alpha 1	COL27A1	7.06592	0.0222776	Secreted	ECM
tumor protein p73-like	TP73L	7.04554	0.0343764	Nuclear	Transcription factor
thymosin-like 8	TMSL8	6.93086	0.0322356	Intracellular	Cytoskeleton
endomucin	EMCN	6.90148	0.0367172	Secreted	ECM
regulator of G-protein signalling 10	RGS10	6.86736	0.0121454	Nuclear	Signaling
lymphocyte-specific protein 1	LSP1	6.61703	0.0252396	Intracellular	Cytoskeleton
peripheral myelin protein 22	PMP22	6.55854	0.0163574	TM	Neuronal
platelet-derived growth factor receptor, alpha polypeptide	PDGFRA	6.52055	0.0204424	Secreted	Growth factor
SH3 domain containing ring finger 2	SH3RF2	6.48696	0.0208598	Intracellular	Protein processing
CDNA FLJ11041 fis, clone PLACE1004405	INHBA	6.44639	0.0491802	Secreted	Growth factor
fibulin 1	FBLN1	6.37772	0.023078	Secreted	ECM
collagen, type I, alpha 2	COL1A2	6.36327	0.01356	Secreted	ECM
gap junction protein, beta 5	GJB5	6.30198	0.0406283	TM	Transport
EPH receptor B4	EPHB4	6.29735	0.0044532	TM	Receptor
ribonuclease, RNase A family, 1 (pancreatic)	RNASE1	6.21864	0.0350851	Secreted	Enzyme
aurora kinase B	AURKB	6.187	0.0337831	Intracellular	Cell cycle
histone 1, H1d	HIST1H1D	6.18537	0.00425477	Nuclear	DNA binding
chromatin assembly factor 1, subunit A (p150)	CHAF1A	6.1173	0.0335628	Nuclear	DNA binding
MCM5 minichromosome maintenance deficient 5 (S. cerevisiae)	MCM5	6.07445	0.022673	Nuclear	Cell cycle
WD repeat and HMG-box DNA binding protein 1	WDHD1	6.06446	0.0318574	Nuclear	DNA repair/replication
NPC-A-5	LOC642587	6.00484	0.000898547	Intracellular	Unknown
coiled-coil domain containing 80	CCDC80	5.99926	0.00485326	Secreted	Apoptosis
RNA binding motif protein 6	RBM6	5.97805	0.0313836	Nuclear	RNA binding
dermatopontin	DPT	5.96226	0.00810739	Secreted	ECM
caveolin 1, caveolae protein, 22kDa	CAV1	5.95363	0.0431738	Intracellular	Protein trafficking
development and differentiation enhancing factor 1	DDEF1	5.93883	0.0294182	Intracellular	Cytoskeleton
Dicer1	DICER1	5.90943	0.0262263	Intracellular	Immune
fibroblast growth factor receptor 2 (bacteria-expressed kinase, keratinocyte growth factor receptor, craniofacial dysostosis 1, Crouzon syndrome, Pfeiffer syndrome, Jackson-Weiss syndrome)	FGFR2	5.84398	0.00133291	TM	Receptor
trophinin associated protein (tastin)	TROAP	5.73087	0.0495222	Intracellular	Cell cycle
apolipoprotein D	APOD	5.67014	0.0237998	Intracellular	Transporter
cytochrome P450, family 4, subfamily B, polypeptide 1	CYP4B1	5.66931	0.0290387	ER	Enzyme
guanine nucleotide binding protein (G protein), gamma 11	GNG11	5.63728	0.0179175	Intracellular	Signaling
tensin 1	TNS1	5.63402	0.000397212	TM	ECM
trophoblast-derived noncoding RNA	TncRNA	5.60095	0.00637367	N/A	Non-coding
fibroblast growth factor receptor 3 (achondroplasia, thanatophoric dwarfism)	FGFR3	5.56804	0.0283218	TM	Receptor
SHC SH2-domain binding protein 1	SHCBP1	5.51253	0.00176194	Nuclear	Cell cycle
multiple EGF-like-domains 6	MEGF6	5.48547	0.0365781	Secreted	ECM
enolase superfamily member 1	ENOSF1	5.44629	0.0342463	Intracellular	Signaling
collagen, type VI, alpha 3	COL6A3	5.36369	0.0103837	Secreted	ECM
plasminogen activator inhibitor type 1, member 2	SERPINE2	5.35132	0.00623616	Secreted	Protease inhibitor
Early B-cell factor 1	EBF1	5.34558	0.00462521	Nuclear	Gene expression
gamma-aminobutyric acid A receptor, epsilon	GABRE	5.27893	0.0169699	TM	Receptor
latent transforming growth factor beta binding protein 4	LTBP4	5.26733	4.91517e-06	Secreted	ECM
collagen, type I, alpha 1	COL1A1	5.24368	0.00993016	Secreted	ECM
v-myb myeloblastosis viral oncogene homolog	MYB	5.21569	0.00093447	Nuclear	Transcription factor
lumican	LUM	5.18785	0.0203537	Secreted	ECM
calcium/calmodulin-dependent protein kinase kinase 1, alpha	CAMKK1	5.16765	0.0381396	Intracellular	Signaling
homeobox A3	HOXA3	5.13683	0.0343499	Nuclear	Development
kinesin family member C1	KIFC1	5.07089	0.0218617	Intracellular	Trafficking
secreted protein, acidic, cysteine-rich (osteonectin)	SPARC	5.04958	0.0495348	Secreted	ECM
