# Supplementary material for: Genome-Wide Analysis of Gene Expression in Primate Taste Buds Reveals Links to Diverse Processes
Source: PLoS One. 2009 Jul 28;4(7):e6395. doi: 10.1371/journal.pone.0006395 (PMC2712080; doi:10.1371/journal.pone.0006395)
Supplement: Table S4 — Genes associated with the top fraction of circumvallate taste buds. (0.03 MB XLS) [file pone.0006395.s005.xls]

## Sheet: Sheet1
Supplementary Table 4. Genes enriched in CV TB top fraction.
GENE TITLE	GENE SYMBOL	Ratio CV_T vs. CV_B	p value CV_T vs. CV_B	Location	Function
ST8 alpha-N-acetyl-neuraminide alpha-2,8-sialyltransferase 1	ST8SIA1	16.3163	0.00611326	Intracellular	Enzyme
chloride channel, calcium activated, family member 1	CLCA1	14.7102	0.0483723	TM	Channel
toll-like receptor 10	TLR10	10.8951	0.0345478	TM	Immune
matrix metalloproteinase 7	MMP7	10.2329	0.0319762	Secreted	Protease
RIKEN cDNA D630023F18	LOC389073	9.63525	0.0342507	Intracellular	Unknown
hydroxysteroid (17-beta) dehydrogenase 6	HSD17B6	9.32602	0.0292593	Intracellular	Enzyme
taste receptor, type 2, member 16	TAS2R16	8.75671	0.0158618	TM	Taste
tolloid-like 2	TLL2	8.73554	0.000661129	Intracellular	Protease
potassium voltage-gated channel, shaker-related subfamily, member 2	KCNA2	8.19619	0.00805709	TM	Channel
dipeptidase 2	DPEP2	8.15354	0.00217637	TM	Enzyme
chromosome 18 open reading frame 16	C18orf16	7.70128	0.00249919	Intracellular	Unknown
proprotein convertase subtilisin/kexin type 2	PCSK2	7.64144	0.0338739	Intracellular	Protein processing
neuroligin 4, Y-linked	NLGN4Y	7.57676	0.00275129	TM	Cell adhesion
ST6 (alpha-N-acetyl-neuraminyl-2,3-beta-galactosyl-1,3)-N-acetylgalactosaminide alpha-2,6-sialyltransferase 5 /// ST6 (alpha-N-acetyl-neuraminyl-2,3-beta-galactosyl-1,3)-N-acetylgalactosaminide alpha-2,6-sialyltransferase 5	ST6GALNAC5	7.51576	0.0464649	Intracellular	Neuronal
phosphatidylinositol glycan anchor biosynthesis, class N	PIGN	7.43994	0.0208533	ER	Enzyme
Transcribed locus, moderately similar to XP_517655.1 PREDICTED: similar to KIAA0825 protein [Pan troglodytes]	Hs.648103	7.18946	0.0238041	N/A	Non-coding
transmembrane protein 45B	TMEM45B	7.16809	0.000236753	TM	Unknown
copine IV	CPNE4	7.13642	0.0355299	Intracellular	Signaling
canopy 1 homolog (zebrafish)	CYPN1	7.08544	0.00516617	TM	Signaling
kelch-like 8 (Drosophila)	KLHL8	6.9219	0.00163688	Intracellular	Unknown
Nuclear factor I/A	NFIA	6.5632	0.0332212	Nuclear	Transcription factor
taste receptor, type 2, member 49	TAS2R49	6.48851	0.000332609	TM	Taste
Kv channel interacting protein 4	KCNIP4	6.45593	0.0155709	Intracellular	Channel
N-acylsphingosine amidohydrolase (acid ceramidase)-like	ASAHL	6.4548	0.00265684	Lysosomal	Enzyme
interleukin 17 receptor B	IL17RB	6.44504	0.00777465	TM	Receptor
family with sequence similarity 18, member A	FAM18A	6.42245	0.0448696	TM	Unknown
Solute carrier family 30, member 10	SLC30A10	6.38007	0.0496675	TM	Transporter
basic helix-loop-helix domain containing, class B, 5	BHLHB5	6.36437	0.0382639	Nuclear	Transcription factor
carboxyl ester lipase (bile salt-stimulated lipase)	CEL	6.31889	0.0134591	Secreted	Lipid metabolism
protocadherin beta 10	PCDHB10	6.2946	2.16938e-05	TM	Cell adhesion
chromosome 9 open reading frame 5	C9orf5	6.11698	0.0199578	TM	Unknown
Rho GTPase activating protein 18	ARHGAP18	6.10868	4.26076e-07	Intracellular	Unknown
protein tyrosine phosphatase, receptor type, C	PTPRC	6.08874	0.0149763	TM	Receptor
calmin (calponin-like, transmembrane)	CLMN	6.08498	0.0140391	TM	Structural
hypothetical locus FLJ30594	FLJ30594	6.02891	0.011751	Intracellular	Unknown
taste receptor, type 2, member 10	TAS2R10	6.00762	0.0309819	TM	Taste
phosphodiesterase 4D, cAMP-specific (phosphodiesterase E3 dunce homolog, Drosophila)	PDE4D	5.98032	0.000128245	Intracellular	Enzyme
Cholinergic receptor, nicotinic, alpha 10	CHRNA10	5.95812	0.00802438	TM	Receptor
annexin A9	ANXA9	5.90306	0.0192035	Intracellular	Unknown
taste receptor, type 2, member 43	TAS2R43	5.88541	0.00540451	TM	Taste
fibroblast growth factor 12	FGF12	5.83665	0.0326757	Secreted	Growth factor
latrophilin 3	LPHN3	5.79165	0.00550036	TM	Receptor
Family with sequence similarity 49, member A	FAM49A	5.74145	0.0184824	Intracellular	Unknown
Chromosome 6 open reading frame 168	C6orf168	5.69177	0.00117022	TM	Unknown
NEL-like 1 (chicken)	NELL1	5.6692	0.0244785	Intracellular	Development
CD55 molecule, decay accelerating factor for complement (Cromer blood group)	CD55	5.66794	0.00413219	Secreted	Immune
runt-related transcription factor 2	RUNX2	5.66371	0.0453293	Nuclear	Transcription factor
protocadherin beta 3	PCDHB3	5.66336	0.0178004	TM	Cell adhesion
echinoderm microtubule associated protein like 5	FLJ42562	5.6421	0.00631092	Intracellular	Cytoskeletal
adrenergic, alpha-1A-, receptor	ADRA1A	5.6149	7.18764e-05	TM	Receptor
Collagen, type VIII, alpha 1	COL8A1	5.5912	0.00401284	Secreted	ECM
collagen, type IV, alpha 4	COL4A4	5.55245	0.0402091	Secreted	Structural
ATPase, Ca++ transporting, type 2C, member 1	ATP2C1	5.52836	0.0180348	TM	Transport
tyrosine aminotransferase	TAT	5.51152	0.0363937	Mitochondrial	Enzyme
allantoicase	ALLC	5.46854	0.026356	Intracellular	Enzyme
Kell blood group precursor (McLeod phenotype)	XK	5.44617	0.019072	TM	Unknown
transcribed sequences	---	5.43991	0.038495	N/A	Non-coding
Protease, serine, 12 (neurotrypsin, motopsin)	PRSS12	5.42045	0.0177163	TM	Enzyme
ADP-ribosylation factor-like 6	ARL6	5.4194	0.00961661	Intracellular	Protein trafficking
thrombospondin 4	THBS4	5.39216	0.00345363	Secreted	ECM
somatostatin receptor 1	SSTR1	5.39078	0.00137447	TM	Receptor
coagulation factor II (thrombin) receptor	F2R	5.3766	0.0143607	TM	Receptor
glutaminyl-peptide cyclotransferase (glutaminyl cyclase)	QPCT	5.37358	0.0462368	Secreted	Enzyme
stanniocalcin 2	STC2	5.37112	0.0470535	Secreted	Hormone
Ras-like without CAAX 2	RIT2	5.34006	0.03374	TM	Signaling
PHD finger protein 14	PHF14	5.3325	0.000105201	Intracellular	Signaling
secernin 1	SCRN1	5.31327	0.0497292	Intracellular	Enzyme
taste receptor, type 2, member 8	TAS2R8	5.28162	0.00592334	TM	Taste
golgi SNAP receptor complex member 2	GOSR2	5.26151	0.0431203	Golgi	Trafficking
Transcribed locus	---	5.25273	0.0389561	N/A	Non-coding
phospholipase C, gamma 2	PLCG2	5.24874	0.0440887	Intracellular	Enzyme
zinc finger protein 533	ZNF533	5.2369	0.0172619	Nuclear	Transcription factor
butyrophilin-like 8	BTNL8	5.21788	0.00764835	TM	Unknown
FLJ16641 protein	FLJ16641	5.216	0.0389605	Intracellular	Unknown
ankyrin repeat domain 43	ANKRD43	5.18129	0.0259745	Secreted	Unknown
calmegin	CLGN	5.14023	0.0360637	ER	Protein folding
Sine oculis homeobox homolog 1 (Drosophila)	SIX1	5.08261	0.00357212	Nuclear	Sensory
solute carrier family 16 (monocarboxylic acid transporters), member 10	SLC16A10	5.07149	0.0026868	TM	Transporter
leucine rich repeat neuronal 3	LRRN3	5.00908	0.0196027	TM	Neuronal
oleoyl-ACP hydrolase	OLAH	5.00116	0.0219511	Intracellular	Enzyme
