# Supplementary material for: Genome-Wide Analysis of Gene Expression in Primate Taste Buds Reveals Links to Diverse Processes
Source: PLoS One. 2009 Jul 28;4(7):e6395. doi: 10.1371/journal.pone.0006395 (PMC2712080; doi:10.1371/journal.pone.0006395)
Supplement: Table S5 — Representation of 2,382 taste bud-associated genes by functional classification. (0.02 MB XLS) [file pone.0006395.s006.xls]

## Sheet: Supplementary Table 4
Function	Genes	Function	Genes
Apoptosis	22	Protease	15
Cell adhesion	49	Protease inhibitor	8
Cell cycle	43	Protein folding	15
Channel	48	Protein processing	26
Cytoskeleton	23	Protein trafficking	16
Development	30	Receptor	43
DNA binding	43	Repetitive	9
DNA repair/replication	32	RNA binding	54
ECM	41	RNA processing	29
Endocytosis	6	Sensory	27
Enzyme	374	Signaling	191
Gene expression	50	Stem cell	15
Growth factor	28	Structural	98
Hormone	12	Taste	20
Immune	43	Trafficking	28
Lipid metabolism	9	Transcription factor	222
Metabolism	23	Transport	11
Multi-TM	80	Transporter	76
Neuronal	90	Unknown	349
Non-coding	72	Vesicular	12
			2382
